# Supplementary material for: Exploring salt tolerance mechanisms using machine learning for transcriptomic insights: case study in Spartina alterniflora
Source: Hortic Res. 2024 Mar 28;11(5):uhae082. doi: 10.1093/hr/uhae082 (PMC11101319; doi:10.1093/hr/uhae082)
Supplement: Web_Material_uhae082 [file web_material_uhae082.zip]

Archive with 3 entries (3 files):
- Supplementary Figures.pdf
- Supplementary files_reviesed.rar
- Supplementary Tables.xlsx
