# Supplementary material for: Exploring salt tolerance mechanisms using machine learning for transcriptomic insights: case study in Spartina alterniflora
Source: Hortic Res. 2024 Mar 28;11(5):uhae082. doi: 10.1093/hr/uhae082 (PMC11101319; doi:10.1093/hr/uhae082)
Supplement: Web_Material_uhae082 [file web_material_uhae082.zip › Supplementary Tables.xlsx]

## Sheet: Table S1
Table S1. The lists of rice DEGs (log2FC) identified at 1, 5 and 24 hours after salt stress
gene	1H vs 1N	5H vs 5N	24H vs 24N
Os01g0108800	2.46521	2.06233
Os01g0127600	1.96735	0.0940652	-0.198123
Os01g0128000	-1.77677	-0.662747	0.671181
Os01g0152300	1.66168	1.37442	-0.558478
Os01g0176500	3.56593	2.24989
Os01g0253900	-1.25798	0.125087	0.502709
Os01g0273100	2.86051	2.07397
Os01g0296450	-2.0762	0.38849	-0.485254
Os01g0322700	1.37032	-0.315264	-1.15832
Os01g0532800	1.64465	1.12752	-0.356273
Os01g0544450	3.05476	1.92655	-0.59555
Os01g0606900	-1.2696	0.179062	1.83717
Os01g0687400	1.27876	-0.738001	-0.516432
Os01g0727100	-1.51469	0.220503	0.291227
Os01g0733200	-1.73212	-0.196897	1.49573
Os01g0734000	-1.1567	0.371993	0.916525
Os01g0743500	-1.9795	-0.244344	1.65038
Os01g0805600	2.64358	2.27338	0.0264402
Os01g0839100	-1.55997	-0.489248	1.11059
Os01g0847100	1.07872	-0.888135	-0.351396
Os01g0848200	-1.30249	0.349194	0.981339
Os01g0868900	-1.09573	0.39477	0.688985
Os01g0869300	3.21234	1.50266
Os01g0896300	2.04709	0.494805	-1.10822
Os01g0896400	3.91192	2.40369
Os01g0917900	-1.01934	0.409055	-0.121815
Os01g0947000	4.37386		-0.862365
Os01g0971400	-1.0044	0.734802	-0.621163
Os02g0111600	1.09158	-0.123954	-0.365067
Os02g0140800	-1.35516	-0.214403	0.939834
Os02g0176650	1.05315	-0.330998	0.392478
Os02g0191300	-1.00668	0.145626	1.11026
Os02g0193600	4.33462	2.47127
Os02g0511901	2.28455	0.573516	-0.224148
Os02g0650300	1.13892	-0.209231	0.153699
Os02g0667100	-1.00292	0.00910907	-0.803709
Os02g0671100	-1.33566	-0.484196	0.344067
Os02g0684500	3.76609	2.4346	-1.03091
Os02g0699500	1.97456	1.69429	-0.59181
Os02g0722600	-2.93655	0.0406437	-0.0292896
Os02g0752300	6.08506	2.49559
Os02g0797400	3.36097	1.6242	-1.51071
Os02g0798900	-1.52335	-0.0788518	-0.350569
Os02g0805200	1.09917	0.952871	-0.0794462
Os02g0809900	3.04558	1.37166
Os03g0119900	3.34673	2.44917	-0.894365
Os03g0128300	2.77718	1.78725
Os03g0149200	1.31492	1.49147	-0.035979
Os03g0162200	3.02508	1.82733	-1.14293
Os03g0182800	1.36193	-0.581112	-1.20184
Os03g0182900	3.09071	-0.475611	-1.47449
Os03g0184500	5.76829	4.1353
Os03g0214100	2.80981	1.85489	-2.0798
Os03g0221500	3.10754	2.11865	-1.49187
Os03g0226200	1.4389	-0.202895	-1.21112
Os03g0230300	-1.18706	0.255813	1.04625
Os03g0258200	-1.23623	0.0942732	1.16587
Os03g0264800	2.48535	1.02629	0.402249
Os03g0277300	-1.38705	0.372941	0.94214
Os03g0279200	2.99767	2.09982	-0.98423
Os03g0279816	4.10553	1.2406
Os03g0288900	1.92928	1.69869	-1.0119
Os03g0362200	-1.07958	0.255808	0.108923
Os03g0392600	-1.56142	0.123852	0.0412831
Os03g0397600	-1.67342	0.477926	1.3214
Os03g0587200	2.58175	1.90028	-0.216391
Os03g0623100	-1.81401	1.21765	2.26647
Os03g0669100	1.77658	0.591268	-0.0632932
Os03g0766600	1.44757	-0.0992215	-1.12415
Os03g0828300	-1.94013	0.172574	1.08444
Os03g0850900	-1.2542	0.502162	-0.290847
Os04g0193950	-1.15206	-0.647143	-0.298505
Os04g0228100	2.78173	2.08531
Os04g0414500	-1.8831	0.119421	2.24339
Os04g0419600	3.0168	2.5923
Os04g0464100	1.79438	-0.734202	-0.660172
Os04g0486500	2.62348	1.43632
Os04g0504200	4.72078	1.99252
Os04g0536500	-2.74278	0.381261
Os04g0569000	1.44014	0.390159	0.0941943
Os04g0589800	-2.11134	0.224786	2.29513
Os04g0610600	-2.05182	0.0339519	2.58613
Os04g0626400	1.18678	-0.255151	-0.028986
Os04g0644400	-1.36882	0.903801	0.938757
Os04g0675400	-1.83948	0.189898	1.79919
Os04g0682100	1.03998	-0.212477	-0.0654167
Os05g0113900	3.62444	2.41798	-0.58905
Os05g0121800	4.54895	1.80029
Os05g0151200	-2.06904	-0.377911	2.56925
Os05g0151700	1.75892	-0.0566099	-0.0847228
Os05g0160800	3.75304	1.40033
Os05g0171900	-1.17247	-0.0472603	1.05674
Os05g0198200	1.14899	-0.0581669	0.134407
Os05g0235800	2.84108	1.58965	-2.06756
Os05g0349800	1.54263	0.189554	1.10335
Os05g0358200	2.48152	1.2999	-0.104471
Os05g0406300	-1.03477	0.10768	-0.163675
Os05g0436100	-1.47117	1.01826	0.317634
Os05g0459400	2.6238	1.2927	-0.884596
Os05g0476200	2.61245	2.39717	-3.13138
Os05g0497150	2.52218	1.62633	-0.372467
Os05g0507000	3.35226	1.70127
Os05g0509500	-1.23591	0.110474	0.308268
Os05g0524100	-1.03008	0.29708	1.00186
Os05g0566800	1.00722	-0.0195507	0.106285
Os06g0115700	3.85948	2.60621
Os06g0127900	1.26344	-0.0721727	-0.314689
Os06g0159450	4.31342	3.13515
Os06g0160100	5.6563	2.39844
Os06g0168600	1.23776	0.409075	-0.638433
Os06g0187000	2.50561	1.44368	-0.529322
Os06g0254600	2.12851	0.211504	0.0692552
Os06g0256000	2.31149	1.37575	-0.0929462
Os06g0506100	-1.20615	-0.285082	-0.218166
Os06g0647900	-1.79877	-0.511807	-0.0393786
Os06g0662550	-1.45419	0.133121	1.23801
Os06g0673800	-1.24932	-1.52165	0.143524
Os06g0688200	1.67869	-0.032238	-0.0958036
Os06g0698300	-1.07615	0.645579	2.18147
Os06g0705400	1.11732	-0.414743	-0.910008
Os07g0141900	-1.21782	-0.396646	-0.495566
Os07g0166700	-1.02429	0.147035	-0.320741
Os07g0182900	2.12795	1.50155	-1.15417
Os07g0406800	1.7128	0.131093	-0.712939
Os07g0408500	6.34438	2.49907
Os07g0418500	-2.24308	1.25488	2.78164
Os07g0474300	3.26468	2.7474
Os07g0507200	2.0256	1.8942	0.357637
Os07g0529000	-2.17372	0.323328	0.334421
Os07g0543300	1.37149	-0.442411	-1.01874
Os07g0619600	-1.15846	0.032336	-1.20586
Os07g0659500	1.7974	1.17224	-0.532688
Os07g0669200	-1.02717	-0.0367926	-0.793305
Os07g0672700	-2.02697		1.66083
Os07g0683200	-1.28986	0.209932	1.07136
Os07g0686900	-1.13118	0.33762	-0.882125
Os08g0101100	3.22497	2.05967
Os08g0351200	1.43496	0.831519	-0.0108609
Os08g0427700	2.90982	1.69754	-0.54444
Os08g0512600	3.30851	1.98975	-0.2801
Os09g0332600	-1.02674	-0.16736	0.0155826
Os09g0367700	-2.04945	0.550963	1.24322
Os09g0379600	-1.44113	-0.154705	1.09287
Os09g0439000	4.04548	1.20493
Os09g0464066	-1.77252		0.826081
Os09g0472900	1.03132	-0.378207	-0.773754
Os09g0473350	-1.46992	-0.0863453	-0.456878
Os09g0517600	1.11439	0.119058	-1.18786
Os09g0540600	2.41635	0.903872	-0.274903
Os09g0560000	2.89869	1.44643
Os10g0104900	3.94285	2.55482	-1.47914
Os10g0140300	-1.40604	-0.848776	0.273875
Os10g0177200	-1.42266	0.261735	1.34524
Os10g0360100	-2.1458		0.525656
Os10g0377150	3.58759	2.60331
Os10g0418000	2.84203	1.58329	-1.12768
Os10g0530900	1.33649	-0.369929	-0.224581
Os10g0572900	1.63814	1.30274	0.12663
Os10g0578800	1.06119	0.594707	0.515205
Os11g0149400	2.35926	-0.198911	-0.452288
Os11g0155900	5.14348	2.07294
Os11g0181200	-2.51677		3.05654
Os11g0213800	-1.4518	-0.205054	0.349032
Os11g0236932	1.53458	-1.44402	-0.0922119
Os11g0274700	1.36978	-0.281094	0.230986
Os11g0291475	-1.61467	0.651198	-0.586672
Os11g0303800	-1.31896	0.11267	0.0236057
Os11g0448000	-1.01266	0.569333	0.227599
Os11g0449600	-1.76556	0.264546
Os11g0484300	2.87827	1.59818	-1.30684
Os11g0625801	1.66162	-0.0615778	-0.198533
Os11g0641800	-1.39635	0.418148	0.352228
Os12g0117400	-1.14125	-0.00626114	-0.443404
Os12g0150200	-2.67376		1.57961
Os12g0258700	-1.98589	-2.52562	0.132972
Os12g0491800	-1.91533	-0.371158	-0.66515
Os12g0502300	2.55467	1.71425
Os12g0530000	2.73743	2.05952	-1.22721
Os12g0560700	2.42529	1.65241
Os12g0564100	-1.34842	0.144922	0.51109
Os12g0571100	1.51348	0.195907	-0.0252206
Os12g0601000	3.12713	2.46797
Os01g0191800	2.69301	2.54278
Os01g0384800	-0.684893	-1.13071	-0.616023
Os01g0547600	0.937699	1.20133	-0.317054
Os01g0748000	0.930429	2.04896	-0.460221
Os01g0756900	2.62073	2.65093	0.650111
Os01g0760900	1.38191	2.55739
Os01g0814100	-0.409612	1.11002	-0.365161
Os01g0816100	-0.356066	-1.82084	-0.313467
Os01g0822900	1.64052	2.99991	0.613486
Os01g0826400	-0.307108	-1.21263	-0.393186
Os01g0842400	-0.0372103	1.20766	-0.491316
Os01g0935800	-0.888697	2.02392
Os02g0168400	0.208579	1.37916	-0.183946
Os02g0178700	-0.784946	1.41932
Os02g0230250	0.329144	1.72648	-0.998444
Os02g0256100	-0.299806	1.2044	-0.102729
Os02g0258250	2.68056	2.6441
Os02g0264800	0.327949	1.35122	0.47958
Os02g0285300	-0.240001	1.1969	-0.679905
Os02g0308400	-0.498929	1.51175
Os02g0489800	1.91933	2.60603
Os02g0513100	-0.0111273	2.13547	0.707509
Os02g0575700	1.0549	1.66136	-0.226609
Os02g0606700	1.84814	2.69861
Os02g0638200	2.38573	2.29399
Os02g0639500	-0.445452	1.99922
Os02g0654700	-0.439809	-1.18072	-0.244694
Os02g0709000	0.161402	-2.52452	-2.15784
Os02g0733300	0.11146	1.14099	-0.0339822
Os02g0810200	1.1247	1.81309	-0.0391277
Os02g0817500	0.578775	1.08658	0.520333
Os02g0818900	0.341604	-2.09663	-0.393877
Os03g0105600	1.73047	1.47082	0.0569667
Os03g0107700	0.110267	-1.29585	0.136331
Os03g0115000	0.150305	1.46371	0.267323
Os03g0154100	0.327401	-1.13101	-0.691126
Os03g0167000	3.93302	4.17497
Os03g0205700	0.0716171	1.27255	-0.402936
Os03g0285700	0.210575	1.17469	0.991277
Os03g0574600	1.06237	3.30585
Os03g0680700	0.365656	3.32155
Os03g0710700	-0.603792	1.33161	0.178769
Os03g0712100	3.74633	3.06037
Os03g0756300	1.2162	2.15316	-0.391671
Os03g0758500	0.838808	1.63395	-0.115715
Os03g0778400	4.75814	3.23264
Os03g0782200	0.496033	1.46273	0.105786
Os03g0807700	0.560291	2.29423	1.79551
Os03g0832200	-0.195373	1.31805	0.297902
Os04g0339400	-0.802176	-1.26577	0.52112
Os04g0350300	1.57305	1.66889	-0.440625
Os04g0375900	2.21418	2.25122
Os04g0423200	-1.01888	-1.01902	-0.984767
Os04g0461800	1.82972	2.25375
Os04g0465600	0.187222	1.35157	0.685004
Os04g0467901	3.73946	2.49809
Os04g0511700	2.3869	1.96961
Os04g0512400	1.14619	1.17031	-0.0572802
Os04g0545600	-0.387313	1.00646	0.0806472
Os04g0553650	0.457665	2.06643
Os04g0576900	4.47436	3.06546
Os04g0578000	-0.317792	-1.9672	-0.408038
Os04g0656800	0.449301	2.40995
Os04g0665666	3.57754	6.90469
Os05g0114000	0.455682	1.04384	0.201438
Os05g0149300	0.113388	-1.20466	-0.806972
Os05g0187500	2.94322	3.23687
Os05g0217000	0.287762	1.36696	-0.836493
Os05g0503650	-1.19402	1.44246
Os05g0512600	1.28613	1.62835	0.133221
Os05g0518300	-0.690691	1.18542	-0.601239
Os05g0541750	0.380867	1.15755	0.639893
Os05g0567600	0.478503	2.77173
Os05g0574300	1.29247	1.21786	-0.366373
Os06g0125200	0.979679	-1.3351	-2.05266
Os06g0127800	1.41239	2.25374	1.37573
Os06g0497500	0.157971	2.56639
Os06g0649000	-0.0936019	-1.33109	-0.107254
Os06g0671800	1.09435	1.66743	-0.178032
Os07g0112700	0.119704	1.30134	-0.540606
Os07g0142300	0.235737	1.24395	-0.759066
Os07g0142600	1.36048	2.09287
Os07g0517300	1.33803	1.90743	-0.848768
Os07g0537900	0.673223	-1.34968	0.186979
Os07g0573900	-0.45151	1.00311	0.397927
Os07g0625500	3.45164	-2.90971
Os07g0625600	1.85292	-3.7407	-1.65718
Os07g0631700	-0.215378	-1.04943	-0.257171
Os07g0658600	-0.127847	1.42497
Os07g0689800	-0.508349	1.4946
Os08g0112900	3.08103	4.81299
Os08g0156000	0.0106632	-1.027	0.355433
Os08g0331800	0.859048	-1.2765	0.0892933
Os08g0360300	0.199703	-1.26063	-0.00689375
Os08g0460000	-0.776785	1.0412	0.795741
Os08g0475100	0.5421	1.56794	1.04737
Os08g0482600	-0.258191	-1.59254	-0.825098
Os08g0502400	0.12484	1.43683	-1.01628
Os08g0503000	1.77751	1.75638	-0.701607
Os09g0360500	0.177128	1.75522	-0.169147
Os09g0469600	-0.165775	1.00069	0.0326192
Os09g0483400	0.660112	-1.55224	-0.583885
Os09g0521400	0.511839	1.08972	0.287552
Os09g0538500	3.07147	2.10084
Os09g0547200	2.23531	2.70714
Os09g0556800	2.13514	2.71684
Os10g0117000	0.967171	1.56519	-0.571931
Os10g0394200	2.18783	2.0617
Os10g0491400	0.132166	-1.24078	-0.219061
Os10g0508000	0.477787	1.85948	0.547507
Os10g0575600	2.90773	1.999	-0.547495
Os11g0120200	3.01881	3.07625
Os11g0141400	-0.237441	-1.51818	0.0980918
Os11g0150400	0.832687	1.18984	-1.02124
Os12g0236400	-0.036388	1.08468	0.550364
Os12g0528000	0.348563	1.44571	-0.177449
Os12g0588800	0.726751	1.55941	-0.252813
Os12g0637200	-0.651699	-1.48231	-0.546201
Os12g0637400	-1.01149	-2.47525	-0.23598
Os01g0128300	0.0183503	0.649762	1.42521
Os01g0135700	-0.924417	0.151908	1.03378
Os01g0160100	0.651191	-0.251099	1.24827
Os01g0162500	-1.28539	0.576407	1.25949
Os01g0164400	0.220928	0.0898727	1.34178
Os01g0192900	0.217881	-0.2536	-1.80921
Os01g0202500	0.496573	-0.371542	-1.20845
Os01g0214500	-0.900329	1.11721	2.28051
Os01g0225000	-0.710833	1.59379	1.09287
Os01g0227700	-0.507959	-0.52046	1.36555
Os01g0234300	-0.417148	-0.489426	-1.83947
Os01g0276300	-1.69683		3.00802
Os01g0280500	0.588929	-0.58771	-1.05082
Os01g0296166	0.472991	0.63558	1.69341
Os01g0303600	-0.564909	-0.204	1.17269
Os01g0385400	-1.08819	0.232858	1.28455
Os01g0511100	-0.507002	0.276573	1.27006
Os01g0548600	-0.273914	0.608422	1.44461
Os01g0571300	-0.925114	0.599371	1.22149
Os01g0583100	-0.0474032	0.757496	1.55797
Os01g0597600	0.258937	-0.651098	-1.82446
Os01g0615050	-0.807097	-0.354218	1.41184
Os01g0615100	-1.06635	-0.151562	1.58284
Os01g0633400	-0.691974	-0.481645	1.42506
Os01g0638600	0.513964	-0.0799453	-1.16855
Os01g0642100	0.054119	0.390601	1.21825
Os01g0644200	-0.677442		2.16345
Os01g0654400	-1.65181	1.03131	2.184
Os01g0655400	-0.199645	-0.108944	1.18167
Os01g0658900	-0.121527	0.0874195	1.03745
Os01g0686700	-0.132177	-0.137706	1.00639
Os01g0699400	-0.716529	0.00318293	1.23976
Os01g0702500	-1.46442		1.72572
Os01g0705200	-1.54751	0.762616	1.55441
Os01g0705400	0.738228	-0.324336	-2.00816
Os01g0738400	-0.734065		2.32607
Os01g0775500	-0.347943	0.12865	-1.54175
Os01g0794400	-0.332596	0.0731851	1.09221
Os01g0800300	-0.223618	0.380529	1.12839
Os01g0843800	-0.105037		2.29514
Os01g0844300	-0.284473	-0.186846	1.10703
Os01g0848900	-1.00915	0.331348	1.04295
Os01g0849000	-0.292078	0.815433	1.89357
Os01g0855200	0.363463	-0.0598925	-1.10838
Os01g0863300	-0.649893	-0.0134263	1.4256
Os01g0867300	-0.28099	0.0405522	1.12798
Os01g0867400	-0.925065	0.0910314	1.40249
Os01g0944800	-0.416438	-0.545353	1.31663
Os01g0944900	-1.03821	-0.145752	1.50587
Os01g0958200	-0.54206	-0.201914	-1.99996
Os01g0962100	-0.412662	-0.2628	1.26481
Os01g0976500	-0.381273	-0.135224	1.4828
Os02g0106100	-0.671771	0.0690107	1.36984
Os02g0131100	-0.0415967	0.081379	1.55779
Os02g0175000	-0.300882	-0.0150857	1.57667
Os02g0194700	-0.539761	-0.148929	-1.02602
Os02g0259900	-0.9286	-0.694561	1.52418
Os02g0280000	0.544504	0.151935	1.50316
Os02g0463401	-0.232132		2.0958
Os02g0466400	-1.01673	-0.442006	1.78824
Os02g0511500	0.222094	-0.183829	1.09286
Os02g0526400	-0.990946	0.882935	1.31659
Os02g0527200	0.142965	0.981148	1.25127
Os02g0557800	-0.0753885	-0.306545	-1.07145
Os02g0568200	-0.590871	-0.16539	-1.38871
Os02g0592200	-0.37312	0.0623885	1.53754
Os02g0603800	-0.875139	0.337434	-1.52667
Os02g0609500	0.174337	-0.811343	1.86441
Os02g0616100	-0.841128	0.484352	1.82928
Os02g0629000	-1.29982	-0.578078	1.38648
Os02g0649300	-1.27769	2.88979	2.17094
Os02g0658200	-0.590002	0.337993	1.86665
Os02g0661100	-0.144626	0.19205	-1.21831
Os02g0662100	-0.721962	0.891648	1.77863
Os02g0667300	-0.811257	0.0754875	-1.87125
Os02g0669100	-0.919362	0.794462	1.52743
Os02g0712500	-0.43483	0.803482	1.05782
Os02g0718600	0.172768	0.616468	1.2815
Os02g0719600	-0.0100366	-0.577008	-2.09246
Os02g0744700	-0.609275	0.0578772	-1.10612
Os02g0755500	-0.273261	-0.688603	-1.13568
Os02g0770800	-0.550467	0.428016	-1.63833
Os02g0773200	-0.637148	0.199676	1.09221
Os02g0782500	-0.674534		1.4343
Os02g0783625	-0.352476	0.149675	1.10183
Os02g0794900	-0.761755	-0.0443874	1.10033
Os02g0824500	-0.107427	1.30375	1.7491
Os02g0833200	-0.157015	0.0652698	1.15012
Os03g0129400	0.6744	-0.334172	-1.35436
Os03g0130300	0.0996484	-0.580412	1.00215
Os03g0133100	-1.87053	0.447324	2.27751
Os03g0134500	-1.23869	-0.230926	1.91411
Os03g0159600	-0.436802	1.17485	1.76213
Os03g0168100	-1.9707	0.646418	1.9006
Os03g0172100	0.718296	-0.794079	-1.1477
Os03g0180900	-0.4109	-0.240663	1.14699
Os03g0197900	-0.312329	-0.171488	1.03281
Os03g0210600	0.548227	-0.0743892	1.75045
Os03g0211600	-0.610767	-0.0755939	-1.0321
Os03g0268600	-0.673809	2.2359	1.58316
Os03g0286900	-0.915793	0.818705	1.48643
Os03g0291500	-0.35621	-0.536302	1.06592
Os03g0296200	-1.10489		2.37148
Os03g0297600	0.114568	-0.401208	-1.27842
Os03g0305600	-1.0864	0.380971	2.24102
Os03g0347900	-0.954443	-0.229405	1.47602
Os03g0395600	-0.00292343	0.0120262	1.01069
Os03g0430400	0.144136	0.0838678	1.15601
Os03g0561400	-1.45631	0.417779	1.65318
Os03g0607200	-0.0318674	1.22704	1.79294
Os03g0624300	0.303751	-0.091877	1.59381
Os03g0663400	-1.03777	0.0301567	1.00475
Os03g0694000	-0.380174	-0.00255535	1.04679
Os03g0718800	-0.446553	-0.210757	1.23206
Os03g0723400	-1.18757	0.926111	1.88517
Os03g0725100	-0.412442	0.082735	1.01986
Os03g0734200	-0.430573	-0.0675338	1.13587
Os03g0734300	-0.373068	-0.342924	1.0952
Os03g0744650	0.417454	0.254794	1.26611
Os03g0757100	-0.627304	-0.524652	-2.11251
Os03g0758100	0.788691	-0.404901	-1.13765
Os03g0777700	-0.0232749	0.0257813	1.54403
Os03g0816300	0.0423861	-0.227597	1.23796
Os03g0820300	-1.09449	0.435972	1.59715
Os03g0820500	-0.338895	0.602003	1.48288
Os03g0847851	0.258134	0.0214006	1.45439
Os04g0164900	0.111882	0.0313274	-1.0433
Os04g0167875	-0.928301		1.9366
Os04g0266900	-0.46874	0.46027	1.08457
Os04g0386700	-2.03596		1.89923
Os04g0387300	-0.0356964	0.223165	1.48859
Os04g0409200	-0.449515	0.268089	-1.42649
Os04g0415800	-0.723641	-0.68762	3.42393
Os04g0447700	-0.525176	-0.0650233	1.01017
Os04g0482300	0.388039	-0.250519	-1.38371
Os04g0511200	-1.01434	0.75212	1.31935
Os04g0530300	0.304231	0.0313312	1.10713
Os04g0538166	-0.906221	-0.069146	-1.21409
Os04g0561500	0.734124	-0.0699216	-1.48648
Os04g0568700	0.0601188	0.125734	1.72156
Os04g0583900	-1.0158	-0.257177	1.44719
Os04g0607150	-1.58717		2.27948
Os04g0609100	0.173721	0.0453417	1.35503
Os04g0635000	0.560109	-0.43808	-1.05003
Os04g0635650	0.491341	-0.6349	-1.1589
Os05g0122700	-1.32032		2.32673
Os05g0150300	0.222605	-0.0866794	1.59532
Os05g0160300	0.010852	0.00975733	1.16182
Os05g0170200	-0.644241	0.638284	1.5119
Os05g0171200	0.143402	0.267735	1.72169
Os05g0195101	0.282543	-0.178586	1.13918
Os05g0373900	-1.34725	0.486267	1.49601
Os05g0421600	-0.924604	0.816228	1.27451
Os05g0450300	1.9902	0.248861	-1.7788
Os05g0468800	-1.00593	0.592944	1.58267
Os05g0494900	0.101471	0.0932305	1.25831
Os05g0500200	-0.574146	0.116412	1.57351
Os05g0506300	0.263164	-0.0262024	1.00676
Os05g0542500	-1.58099	0.690229	1.63399
Os05g0548900	0.326944	-0.217906	-1.73481
Os05g0550600	0.112979	0.0989573	1.31965
Os05g0574600	-0.413401	0.33632	1.31089
Os05g0574800	-0.70426	-0.45189	-1.18833
Os05g0582500	-1.63317	0.289988	1.8937
Os05g0589200	-0.342453	-0.12733	-1.10366
Os05g0592600	-0.0776313	-0.182883	1.04684
Os05g0595100	-0.971711	0.320548	1.0994
Os06g0140700	0.00568511	0.597982	-1.06212
Os06g0140900	-0.124078	0.150328	1.40053
Os06g0142200	0.466453	-0.447098	-1.51941
Os06g0166400	-0.421526	-0.212971	1.01974
Os06g0235400	0.833675	0.0998067	1.05941
Os06g0246500	-1.09352	0.324425	1.36618
Os06g0300500	-0.770921	1.0089	1.44694
Os06g0318600	0.163452	0.557729	1.15564
Os06g0324400	-1.87413		2.05321
Os06g0341300	-2.13872	0.256234	2.06205
Os06g0498800	-0.218126		1.85619
Os06g0517700	-0.488519	-1.17841	1.34565
Os06g0538400	-0.135553	-0.38152	-1.22665
Os06g0553001	-0.918487	0.0289626	1.35669
Os06g0651200	-0.295676	0.630032	1.82768
Os06g0681200	-1.41383	0.553329	1.59028
Os06g0683700	0.0186566	-0.034533	-1.20103
Os06g0710001	-0.133578	0.353749	1.25377
Os07g0147550	-0.483672	-0.280276	2.31295
Os07g0154100	-1.21101		3.12062
Os07g0164800	0.161034	0.311297	1.84695
Os07g0184800	0.32534	0.00195234	-1.01342
Os07g0480800	-0.103615	0.152495	1.21746
Os07g0498400	-0.111862	0.274037	-1.77064
Os07g0516400	-0.730348		2.41485
Os07g0543100	0.227281	0.179101	-1.21097
Os07g0558900	0.801671	-0.993003	-1.33651
Os07g0561800	0.903668	-0.446276	-1.4469
Os07g0596300	-0.256268	0.224855	1.59869
Os07g0624600	0.632818	-0.4912	-1.47788
Os07g0638300	-2.39704		2.72077
Os07g0669900	0.357727	-0.0625171	1.15286
Os07g0687900	-0.164614	0.389538	1.69776
Os08g0103900	-0.224319	-0.725536	-1.47164
Os08g0104400	-1.28997	-0.402922	1.83495
Os08g0110600	-0.133247	1.00858	1.55307
Os08g0136300	2.17758	-1.63083	-2.85496
Os08g0155700	0.434812	0.0947828	1.45891
Os08g0167800	0.456173	0.31311	-1.22551
Os08g0178500	0.529727	-1.0202	-1.80877
Os08g0205800	-0.80425	0.661342	1.27698
Os08g0206800	0.369443	0.116686	1.01093
Os08g0215300	0.317994	-0.169907	1.07535
Os08g0327700	-1.80276	-0.563078	1.72128
Os08g0371200	0.649694	-0.826195	-1.61841
Os08g0385000	0.158597	-0.131138	1.28727
Os08g0395700	1.67313	-1.85246	-1.13784
Os08g0416400	-0.00585538	-0.0413024	1.47625
Os08g0442900	-0.668686	0.704854	1.75049
Os08g0444440	-0.21355	-0.564041	1.29403
Os08g0468100	-0.720756	0.0266179	-1.02296
Os08g0472800	0.254171	0.110659	1.11142
Os08g0478500	0.216436	-0.11786	1.32976
Os08g0490900	2.61857	2.1423	-1.35991
Os08g0508000	-1.64784	-0.0758364	1.14407
Os08g0546800	-0.940941	0.124384	1.26135
Os09g0109600	-0.9218	0.0126205	1.88919
Os09g0247700	0.779533	0.109763	1.16994
Os09g0278000	-1.07274		1.49541
Os09g0294000	-0.190582	-0.23556	-1.38593
Os09g0298200	0.566041	-0.797645	-1.04959
Os09g0325700	-0.522357	0.989988	2.07149
Os09g0376350	0.510906	0.0923211	1.13834
Os09g0378700	-1.39619	1.58766	1.14962
Os09g0403300	0.401514	0.415271	-1.06751
Os09g0410300	0.161017	-0.0691427	1.43854
Os09g0424300	-0.275721	-0.0179451	-1.7754
Os09g0425200	0.207948	0.290685	1.11431
Os09g0469950	-0.37811	0.0772102	-1.25612
Os09g0513500	-0.265714	1.1781	2.20024
Os09g0572400	-0.252862	0.217231	1.29211
Os10g0118200	-0.346059	0.25041	-1.50353
Os10g0146901	0.25985	-0.502997	-1.80995
Os10g0173000	-0.625317	0.586434	1.21371
Os10g0204400	0.64713	-0.267695	-1.45685
Os10g0341101	0.20922	-0.138532	1.11324
Os10g0475100	-0.00121713	-0.234939	-1.15216
Os10g0482000	0.254572	-0.246268	1.3108
Os10g0492101	-1.08995	-0.496312	-1.25936
Os10g0505900	-1.5213	0.4264	2.15683
Os10g0521000	-0.870795	0.40669	1.52534
Os10g0524300	-0.563594	-0.10649	1.19769
Os10g0548100	-1.09992	0.810388	2.76804
Os10g0565150	-0.623075	-0.351549	1.37751
Os10g0570200	0.057567	0.436638	1.42154
Os11g0126900	-0.0734107		1.2109
Os11g0143300	-0.374093	-0.665359	-1.64802
Os11g0195600	-0.815656	-0.439768	1.66859
Os11g0210500	1.02283	0.12755	-1.64868
Os11g0437600	1.60837	-0.241834	-1.0791
Os11g0451700	-1.46313	-0.0484108	1.62517
Os11g0453900	-1.66979	-0.234923	2.66381
Os11g0454000	-1.3018	0.573052	1.90308
Os11g0454200	-1.3135	0.737648	2.19275
Os11g0454300	-1.47563	0.422084	1.99475
Os11g0498600	0.193211	0.331823	1.02875
Os11g0530700	-0.850978	-0.279665	-1.16919
Os11g0533400	-1.14259	1.10025	2.02044
Os11g0659200	-1.92391		1.71276
Os11g0687100	0.752295	-0.361903	-1.15939
Os12g0139400	-0.334951	-0.550017	-1.96167
Os12g0147200	-0.796161	0.293273	1.65315
Os12g0187800	-1.33945	0.533645	2.18351
Os12g0189300	-0.333732	0.0997011	-1.13068
Os12g0197100	0.504483	-0.653178	-2.77251
Os12g0242500	-0.307697	0.00754064	1.45137
Os12g0268000	0.0104344	-0.621867	1.1096
Os12g0428000	-0.306505	-0.33261	1.15176
Os12g0460100	0.306193	0.162584	1.07988
Os12g0478200	-0.687883	0.485406	1.56127
Os12g0510750	-1.02244	0.665673	1.42701
Os12g0529800	-0.229755	0.0543443	-1.09414
Os12g0592900	1.06282	-0.516192	-1.15999
Os12g0640800	0.0655293	-0.0816107	1.18762

## Sheet: Table S2
Table S2. The 341 orthologs of S. alterniflora salt-responsive DEGs among rice salt-responsive DEGs
SA genes	S1	S2	S3	Loc ID number	RAP ID	1H vs 1N	5H vs 5N	24H vs 24N	Protein encoded
SA_01G132000.m1	0	0	2.72224	LOC_Os03g08620	Os03g0184500	5.76829	4.1353	0	B3
SA_01G199200.m1	0	0	2.14843	LOC_Os11g05730	Os11g0155900	5.14348	0	0
SA_01G208000.m1	0	4.91692	8.57659	LOC_Os05g39250	Os05g0468800	0	0	1.58267	PEBP
SA_01G331600.m1	0	4.5114	3.18802	LOC_Os03g51350	Os03g0723400	0	0	1.88517
SA_01G348200.m1	0	0	-2.93003	LOC_Os03g55020	Os03g0757100	0	0	-2.11251
SA_02G071100.m1	2.20888	3.60018	4.25556	LOC_Os03g18490	Os03g0296200	0	0	2.37148
SA_02G247400.m1	3.50782	4.80303	6.94681	LOC_Os05g46480	Os05g0542500	0	0	1.63399
SA_05G327300.m1	2.48962	3.85413	7.8042	LOC_Os06g46740	Os06g0681200	0	0	1.59028
SA_06G058300.m1	2.35464	2.54604	0	LOC_Os01g62980	Os01g0849000	0	0	1.89357
SA_06G288100.m1	1.87652	2.68893	6.02434	LOC_Os01g11600	Os01g0214500	0	0	2.28051
SA_07G063100.m1	0	1.38882	3.88465	LOC_Os03g50280	Os03g0710700	0	1.33161	0
SA_07G239300.m1	2.79585	5.42786	4.146	LOC_Os03g19290	Os03g0305600	0	0	2.24102
SA_07G314000.m1	0	0	1.54696	LOC_Os03g11220	Os03g0210600	0	0	1.75045
SA_08G135800.m1	0	-1.88537	-2.24724	LOC_Os11g10510	Os11g0210500	0	0	-1.64868
SA_08G140600.m1	5.94243	10.324	10.358	LOC_Os11g26780	Os11g0454200	0	0	2.19275
SA_08G254600.m1	0	5.12327	9.79871	LOC_Os03g04080	Os03g0133100	0	0	2.27751
SA_09G397400.m1	3.7568	7.17783	8.90537	LOC_Os02g43330	Os02g0649300	0	0	2.17094	HD-ZIP
SA_10G255300.m1	0	0	-1.45431	LOC_Os02g39160	Os02g0603800	0	0	-1.52667
SA_10G283400.m1	1.2845	2.39849	4.43423	LOC_Os02g44870	Os02g0669100	0	0	1.52743
SA_10G333400.m1	0	0	-2.09078	LOC_Os02g53130	Os02g0770800	0	0	-1.63833
SA_11G053700.m1	0	-3.17589	-7.65988	LOC_Os02g48770	Os02g0719600	0	0	-2.09246
SA_12G009200.m1	-1.82583	0	0	LOC_Os02g57350	Os02g0818900	0	-2.09663	0
SA_12G034300.m1	0	0	-2.62023	LOC_Os02g44720	Os02g0667300	0	0	-1.87125
SA_12G129900.m1	0	2.19607	0	LOC_Os02g30910	Os02g0513100	0	2.13547	0	SWEET family sugar transporter
SA_12G345500.m1	2.39345	4.77186	7.0269	LOC_Os10g36180	Os10g0505900	0	0	2.15683
SA_12G373800.m1	0	0	2.40996	LOC_Os02g15930	-	0	0	1.52418
SA_13G247200.m1	3.12329	4.42221	6.73378	LOC_Os06g44190	Os06g0651200	0	0	1.82768
SA_14G178600.m1	5.61897	6.56961	8.5383	LOC_Os09g15670	Os09g0325700	0	0	2.07149	PP2C
SA_15G209800.m1	0	0	3.83177	LOC_Os11g32890	Os11g0533400	0	0	2.02044
SA_16G061800.m1	2.20652	6.42269	6.28725	LOC_Os06g23350	Os06g0341300	0	0	2.06205
SA_16G119700.m1	2.97258	5.23676	5.71703	LOC_Os11g26570	Os11g0451700	0	0	1.62517
SA_18G059500.m1	2.50017	5.52982	8.46471	LOC_Os06g30370	Os06g0498800	0	0	1.85619	PEBP
SA_20G138400.m1	0	1.53058	2.11404	LOC_Os05g07810	Os05g0170200	0	0	1.5119
SA_21G204600.m1	3.23237	5.78708	7.09737	LOC_Os07g48830	Os07g0687900	0	0	1.69776
SA_25G011600.m1	1.06693	1.35606	1.62969	LOC_Os07g07040	Os07g0164800	0	0	1.84695
SA_25G016500.m1	0	2.41883	5.7519	LOC_Os07g05940	-	0	0	3.12062
SA_25G131100.m1	0	0	-2.51224	LOC_Os07g31500	Os07g0498400	0	0	-1.77064
SA_25G217800.m1	1.02948	2.11239	6.81071	LOC_Os10g37660	Os10g0521000	0	0	1.52534
SA_28G103300.m1	0	0	3.366	LOC_Os04g43230	Os04g0511700	2.3869	1.96961	0
SA_30G097200.m1	0	0	3.19981	LOC_Os04g39010	Os04g0464100	1.79438	0	0
SA_30G131100.m1	2.80425	2.8727	0	LOC_Os04g33920	Os04g0415800	0	0	3.42393
SA_01G025300.m1	0	-1.0067	-1.82526	LOC_Os03g07100	Os03g0167000	0	4.17497	0
SA_01G037600.m1	0	0	3.40601	LOC_Os03g24730	Os03g0362200	-1.07958	0	0
SA_01G070200.m1	0	0	-3.42966	LOC_Os03g17960	Os03g0288900	1.92928	1.69869	0
SA_01G071400.m1	4.46003	7.10164	11.0007	LOC_Os03g17790	Os03g0286900	0	0	1.48643
SA_01G103700.m1	0	1.93959	6.35386	LOC_Os03g12820	Os03g0230300	-1.18706	0	1.04625
SA_01G113300.m1	0	-1.52385	-3.24529	LOC_Os03g12140	Os03g0221500	3.10754	2.11865	0
SA_01G172800.m1	0	-2.08976	-3.73703	LOC_Os05g29010	Os05g0358200	2.48152	0	0
SA_01G178500.m1	2.74752	3.94437	6.18777	LOC_Os05g31020	Os05g0373900	-1.34725	0	1.49601
SA_01G220900.m1	0	0	-1.59063	LOC_Os05g43060	-	0	0	1.00676
SA_01G224300.m1	0	-1.44999	-4.36724	LOC_Os05g43690	Os05g0512600	1.28613	1.62835	0
SA_01G238300.m1	-2.36457	-5.88294	-5.39809	LOC_Os05g49240	Os05g0567600	0	2.77173	0
SA_01G260100.m1	0	0	3.13702	LOC_Os05g02310	Os05g0114000	0	1.04384	0
SA_01G283300.m1	0	1.25543	2.75496	LOC_Os05g10930	Os05g0198200	1.14899	0	0
SA_01G287000.m1	0	-2.10316	-5.07358	LOC_Os05g14590	Os05g0235800	2.84108	1.58965	0
SA_01G310600.m1	0	0	-1.79362	LOC_Os03g46640	Os03g0669100	1.77658	0	0
SA_01G348700.m1	1.48335	1.21388	0	LOC_Os03g55090	Os03g0758100	0	0	-1.13765
SA_01G349000.m1	0	0	-1.54982	LOC_Os03g55120	Os03g0758500	0	1.63395	0
SA_01G359600.m1	0	0	-3.50306	LOC_Os03g56700	Os03g0778400	4.75814	3.23264	0
SA_02G024100.m1	0	0	5.96467	LOC_Os03g05920	-	0	-1.13101	0
SA_02G030200.m1	0	0	3.88736	LOC_Os03g07180	Os03g0168100	-1.9707	0	1.9006
SA_02G073100.m1	0	0	4.6135	LOC_Os03g18130	Os03g0291500	0	0	1.06592
SA_02G080700.m1	0	0	-1.6808	LOC_Os03g17164	Os03g0279816	4.10553	0	0
SA_02G081000.m1	-2.43313	-3.04798	-6.48452	LOC_Os05g02300	Os05g0113900	3.62444	0	0
SA_02G088600.m1	0	0	-1.10476	LOC_Os03g15810	Os03g0264800	2.48535	0	0
SA_02G116400.m1	0	0	-3.95514	LOC_Os03g11310	Os03g0211600	0	0	-1.0321
SA_02G134000.m1	0	0	2.29658	LOC_Os03g08460	Os03g0182800	1.36193	0	-1.20184	ERF
SA_02G141800.m1	0	-1.19269	0	LOC_Os03g27980	Os03g0397600	-1.67342	0	1.3214
SA_02G196100.m1	0	-1.15556	-4.28218	LOC_Os05g36050	Os05g0436100	-1.47117	1.01826	0
SA_02G197400.m1	-1.6514	-2.83429	-2.27484	LOC_Os04g34240	Os04g0419600	3.0168	2.5923	0
SA_02G216900.m1	0	0	1.08889	LOC_Os05g41510	Os05g0494800	0	0	1.25831
SA_02G218000.m1	0	-1.32338	-2.63076	LOC_Os05g41750	Os05g0497150	2.52218	0	0
SA_02G229000.m1	0	0	2.07633	LOC_Os05g44900	Os05g0524100	-1.03008	0	1.00186
SA_02G230800.m1	1.02846	1.09234	2.11777	LOC_Os05g51670	Os05g0595100	0	0	1.0994
SA_02G231900.m1	0	0	1.75394	LOC_Os05g51500	Os05g0592600	0	0	1.04684
SA_02G278600.m1	0	0	3.30654	LOC_Os05g07940	Os05g0171900	-1.17247	0	1.05674
SA_02G289900.m1	0	0	-4.67777	LOC_Os03g39020	Os03g0587200	2.58175	1.90028	0
SA_02G327800.m1	0	0	-4.00762	LOC_Os03g50420	Os03g0712100	3.74633	3.06037	0
SA_02G351200.m1	1.08778	1.97504	4.45751	LOC_Os03g61270	Os03g0828300	-1.94013	0	0
SA_02G356200.m1	1.27769	2.93228	7.86614	LOC_Os03g60560	Os03g0820300	-1.09449	0	1.59715	C2H2
SA_02G362700.m1	0	0	-2.39437	LOC_Os03g59300	Os03g0807700	0	2.29423	0
SA_02G391500.m1	-2.2271	-3.75817	-7.2772	LOC_Os03g54910	Os03g0756300	0	2.15316	0
SA_02G399800.m1	0	0	-1.58207	LOC_Os07g42750	Os07g0619600	-1.15846	0	0	HB-other
SA_03G020700.m1	0	-1.52844	-3.78132	LOC_Os01g01890	Os01g0108800	2.46521	2.06233	0
SA_03G033600.m1	1.53417	1.25421	3.87577	LOC_Os01g04330	Os01g0135700	0	0	1.03378
SA_03G239300.m1	2.78987	4.63215	6.57368	LOC_Os01g50400	Os01g0699400	0	0	1.23976
SA_03G260800.m1	5.31207	8.69372	8.92094	LOC_Os01g54030	Os01g0743500	-1.9795	0	1.65038
SA_03G298200.m1	-1.0083	0	4.24828	LOC_Os01g60020	Os01g0816100	0	-1.82084	0	NAC
SA_03G315500.m1	0	0	1.42865	LOC_Os01g62830	Os01g0847100	1.07872	0	0
SA_03G318300.m1	2.48688	0	0	LOC_Os01g63620	Os01g0855200	0	0	-1.10838
SA_03G325700.m1	0	0	-1.17529	LOC_Os01g64900	Os01g0869300	3.21234	0	0
SA_03G334800.m1	0	-1.99347	-5.39214	LOC_Os01g67110	Os01g0896400	3.91192	2.40369	0
SA_04G017200.m1	0	1.35284	2.6311	LOC_Os01g03720	Os01g0128000	-1.77677	0	0	MYB
SA_04G061100.m1	0	-1.11806	2.46882	LOC_Os01g12760	Os01g0227700	0	0	1.36555
SA_04G063100.m1	1.95292	3.27784	6.44047	LOC_Os01g12520	Os01g0225000	0	0	1.09287
SA_04G147100.m1	0	-2.18098	-3.48499	LOC_Os01g36390	Os01g0544450	3.05476	1.92655	0
SA_04G252200.m1	0	0	1.38171	LOC_Os01g52710	Os01g0727100	-1.51469	0	0
SA_04G269400.m1	1.00905	1.13477	-1.4562	LOC_Os01g55560	Os01g0760900	0	2.55739	0
SA_04G283500.m1	-2.4284	-4.9475	-5.19059	LOC_Os01g73110	Os01g0962100	0	0	1.26481
SA_04G287400.m1	0	1.40108	3.26854	LOC_Os01g71860	Os01g0947000	4.37386	0	0
SA_04G329600.m1	0	0	-3.39652	LOC_Os01g62480	Os01g0842400	0	1.20766	0
SA_05G006700.m1	0	1.74936	0	LOC_Os01g72810	Os01g0958200	0	0	-1.99996
SA_05G047000.m1	0	1.61713	3.17919	LOC_Os01g64730	Os01g0867300	0	0	1.12798	bZIP
SA_05G056700.m1	1.89695	2.59422	4.38038	LOC_Os01g62900	Os01g0848200	-1.30249	0	0
SA_05G061300.m1	0	1.7832	6.10535	LOC_Os01g62190	Os01g0839100	-1.55997	0	0	C2H2
SA_05G068500.m1	0	0	4.0671	LOC_Os01g61080	Os01g0826400	0	-1.21263	0	WRKY
SA_05G070800.m1	0	0	-1.86265	LOC_Os01g60740	Os01g0822900	0	2.99991	0
SA_05G075500.m1	0	0	-1.44223	LOC_Os01g59870	Os01g0814100	0	1.11002	0
SA_05G113300.m1	0	0	-1.25166	LOC_Os01g53260	Os01g0734000	-1.1567	0	0	WRKY
SA_05G113600.m1	2.10856	2.57401	4.65586	LOC_Os01g53220	Os01g0733200	-1.73212	0	1.49573	HSF
SA_05G171600.m1	0	-1.61685	0	LOC_Os01g41420	Os01g0597600	0	0	-1.82446
SA_05G217000.m1	0	-1.45927	-3.87899	LOC_Os01g09580	Os01g0191800	2.69301	2.54278	0
SA_05G226300.m1	0	0	1.89019	LOC_Os01g19800	Os01g0303600	0	0	1.17269
SA_05G239000.m1	0	0	1.51309	LOC_Os01g06660	Os01g0160100	0	0	1.24827
SA_05G253400.m1	0	0	1.27066	LOC_Os01g03750	Os01g0128300	0	0	1.42521
SA_05G285300.m1	0	-1.26568	-1.06868	LOC_Os01g10580	Os01g0202500	0	0	-1.20845	BBX
SA_05G292300.m1	2.50345	2.89473	2.4367	LOC_Os06g34730	Os06g0538400	0	0	-1.22665
SA_05G316900.m1	-1.24802	-1.22903	-2.47451	LOC_Os06g44010	Os06g0649000	0	-1.33109	0	WRKY
SA_06G014200.m1	0	0	-1.26298	LOC_Os01g71690	Os01g0945001	-1.03821	0	1.50587
SA_06G027900.m1	0	-1.282	-2.31715	LOC_Os01g68900	Os01g0917900	-1.01934	0	0
SA_06G037400.m1	0	-1.816	-3.84886	LOC_Os01g67100	Os01g0896300	2.04709	0	0
SA_06G051100.m1	1.36836	1.87274	5.39819	LOC_Os01g64360	Os01g0863300	0	0	1.4256	MYB_related
SA_06G058400.m1	1.68706	4.49216	7.10253	LOC_Os01g62970	Os01g0848900	-1.00915	0	1.04295
SA_06G080000.m1	0	0	-2.19725	LOC_Os01g59120	Os01g0805600	2.64358	2.27338	0
SA_06G082500.m1	0	0	1.13237	LOC_Os01g58620	Os01g0800300	0	0	1.12839
SA_06G083700.m1	0	5.67763	7.73794	LOC_Os01g58194	Os01g0794400	0	0	1.09221
SA_06G106900.m1	0	-1.36776	-2.78543	LOC_Os05g44200	Os05g0518300	0	1.18542	0
SA_06G107600.m1	0	-1.34213	-2.32643	LOC_Os01g54420	Os01g0748000	0	2.04896	0
SA_06G168200.m1	1.52798	2.03298	3.56986	LOC_Os01g42190	Os01g0606900	-1.2696	0	1.83717
SA_06G177300.m1	1.8509	3.22382	3.88241	LOC_Os01g40094	Os01g0583100	0	0	1.55797	PP2C
SA_06G181100.m1	3.3972	4.44897	8.7493	LOC_Os01g39020	Os01g0571300	0	0	1.22149	HSF
SA_06G202400.m1	0	0	1.55983	LOC_Os01g07070	Os01g0164400	0	0	1.34178
SA_06G217600.m1	1.49458	2.76158	4.56031	LOC_Os01g32780	Os01g0511100	0	0	1.27006
SA_06G229200.m1	0	0	-2.19513	LOC_Os08g01100	Os08g0101100	3.22497	2.05967	0
SA_06G239000.m1	0	0	-5.01749	LOC_Os01g08150	Os01g0176500	3.56593	0	0
SA_06G248500.m1	0	0	1.13953	LOC_Os06g46970	Os06g0683700	0	0	-1.20103
SA_06G252600.m1	-1.59041	-2.82926	-5.41615	LOC_Os06g45990	Os06g0671800	0	1.66743	0
SA_06G301100.m1	5.64717	8.6011	9.72334	LOC_Os01g16920	Os01g0276300	-1.69683	0	3.00802
SA_06G302900.m1	0	-1.3915	-3.7143	LOC_Os01g16650	Os01g0273100	2.86051	2.07397	0
SA_06G310300.m1	1.3523	2.55853	6.36671	LOC_Os01g15000	Os01g0253900	-1.25798	0	0
SA_06G341800.m1	-1.09758	-1.43183	-4.20751	LOC_Os12g31810	Os12g0502300	2.55467	0	0
SA_07G056600.m1	0	0	2.07838	LOC_Os03g51520	Os03g0725050	0	0	1.01986
SA_07G087600.m1	-2.81966	-2.50288	-5.66526	LOC_Os01g73980	Os01g0971400	-1.0044	0	0
SA_07G095800.m1	7.3257	8.75804	11.065	LOC_Os12g08700	Os12g0187800	-1.33945	0	2.18351
SA_07G109200.m1	0	0	-1.39308	LOC_Os11g05290	Os11g0150400	0	1.18984	0
SA_07G117300.m1	0	2.23574	4.01691	LOC_Os11g03300	Os11g0126900	0	0	1.2109
SA_07G148000.m1	0	0	-4.56366	LOC_Os12g39830	Os12g0588800	0	1.55941	0
SA_07G157900.m1	2.42905	4.21066	8.11577	LOC_Os12g37690	Os12g0564100	-1.34842	0	0
SA_07G159600.m1	0	-2.16736	-4.21112	LOC_Os12g37400	Os12g0560700	2.42529	1.65241	0
SA_07G189000.m1	0	-1.09572	0	LOC_Os03g31594	Os03g0430100	0	0	1.15601
SA_07G250400.m1	1.23792	1.38413	0	LOC_Os03g17690	Os03g0285700	0	1.17469	0
SA_07G254300.m1	-1.16642	-2.52329	0	LOC_Os03g17100	Os03g0279200	2.99767	0	0
SA_07G258700.m1	7.15595	8.12661	10.9834	LOC_Os03g16170	Os03g0268600	0	0	1.58316
SA_07G264100.m1	0	0	1.56543	LOC_Os03g15270	Os03g0258200	-1.23623	0	1.16587
SA_07G269000.m1	-1.41395	-2.9307	-4.45624	LOC_Os03g02400	Os03g0115000	0	1.46371	0
SA_07G278600.m1	0	-1.18167	-3.86636	LOC_Os03g03630	Os03g0128300	2.77718	0	0
SA_07G282400.m1	-2.48809	-2.55909	-7.99024	LOC_Os03g04190	Os03g0134500	0	0	1.91411
SA_07G293700.m1	5.51352	8.30633	10.4583	LOC_Os03g06360	Os03g0159600	0	0	1.76213
SA_07G301700.m1	0	2.10592	6.55304	LOC_Os03g08320	Os03g0180900	0	0	1.14699
SA_07G309500.m1	0	0	4.59267	LOC_Os03g10150	Os03g0197900	0	0	1.03281
SA_07G312500.m1	0	0	-3.22646	LOC_Os03g10800	Os03g0205700	0	1.27255	0
SA_07G316300.m1	0	-2.44861	-3.22723	LOC_Os03g11540	Os03g0214100	2.80981	1.85489	-2.0798
SA_08G037600.m1	-1.61167	0	0	LOC_Os03g55770	-	1.44757	0	0
SA_08G078000.m1	0	1.41439	4.06008	LOC_Os03g46060	Os03g0663400	0	0	1.00475
SA_08G197600.m1	0	0	-1.0825	LOC_Os03g27820	Os03g0395600	0	0	1.01069
SA_08G237600.m1	0	-1.16178	-2.11206	LOC_Os03g07590	Os03g0172100	0	0	-1.1477
SA_09G044700.m1	0	0	1.02289	LOC_Os04g51960	-	0	0	1.35503
SA_09G058100.m1	0	-2.26558	-3.7442	LOC_Os02g18410	Os02g0285300	0	1.1969	0
SA_09G150800.m1	0	-1.56012	-6.27502	LOC_Os12g04500	Os12g0139400	0	0	-1.96167
SA_09G217500.m1	0	0	1.79189	LOC_Os12g44330	Os12g0640800	0	0	1.18762
SA_09G240500.m1	0	0	-1.29349	LOC_Os12g40860	Os12g0601000	3.12713	2.46797	0
SA_09G270800.m1	0	0	-4.00884	LOC_Os12g34510	Os12g0530000	2.73743	2.05952	0
SA_09G333900.m1	1.11444	2.06945	4.09248	LOC_Os02g26720	Os02g0466400	0	0	1.78824
SA_09G383900.m1	-1.72589	-3.88192	-7.96659	LOC_Os02g40260	Os02g0616100	0	0	1.82928
SA_09G388000.m1	1.85689	2.71042	5.4125	LOC_Os02g41840	Os02g0629000	-1.29982	0	1.38648
SA_09G423200.m1	0	-1.18514	0	LOC_Os02g47920	Os02g0709000	0	-2.52452	-2.15784
SA_09G468600.m1	0	0	-2.99521	LOC_Os02g56540	Os02g0810200	0	1.81309	0
SA_10G049200.m1	0	-1.09892	-4.01917	LOC_Os02g15810	Os02g0258200	3.75545	2.6441	0
SA_10G120900.m1	0	0	-1.12214	LOC_Os10g42230	Os10g0572900	1.63814	1.30274	0
SA_10G226100.m1	0	1.19708	1.49082	LOC_Os10g09850	Os10g0177200	-1.42266	0	1.34524
SA_10G235700.m1	0	-1.60041	-3.82735	LOC_Os02g35180	Os02g0557800	0	0	-1.07145
SA_10G274500.m1	0	-1.96718	-3.90847	LOC_Os02g43410	Os02g0650300	1.13892	0	0
SA_10G304200.m1	0	0	1.65638	LOC_Os02g48190	Os02g0712500	0	0	1.05782
SA_10G343000.m1	0	0	1.51551	LOC_Os02g55150	-	0	0	1.10033
SA_11G006800.m1	0	0	1.34336	LOC_Os02g57240	Os02g0817500	0	1.08658	0
SA_11G010800.m1	0	0	-1.17933	LOC_Os02g56520	Os02g0809900	3.04558	0	0	WD4
SA_11G016600.m1	0	-1.73573	-6.12131	LOC_Os02g55410	Os02g0797400	3.36097	1.6242	0
SA_11G022500.m1	1.78836	3.28667	6.38958	LOC_Os02g54254	Os02g0783625	0	0	1.10183
SA_11G027600.m1	0	1.82085	1.36167	LOC_Os02g53320	Os02g0773200	0	0	1.09221
SA_11G037800.m1	0	0	-1.25671	LOC_Os02g51640	Os02g0752300	6.08506	0	0
SA_11G041200.m1	0	-1.01238	0	LOC_Os02g51070	Os02g0744700	0	0	-1.10612
SA_11G047000.m1	0	-2.03202	-3.47159	LOC_Os02g50040	Os02g0733300	0	1.14099	0
SA_11G077600.m1	0	-1.35016	-1.8908	LOC_Os02g44710	Os02g0667100	-1.00292	0	0
SA_11G079900.m1	-2.73149	-4.5226	-7.92195	LOC_Os02g44320	Os02g0662100	0	0	1.77863
SA_11G088800.m1	0	-1.08986	-2.95119	LOC_Os02g42650	Os02g0639500	0	1.99922	0
SA_11G089500.m1	0	-1.47096	1.10159	LOC_Os02g42560	Os02g0638200	2.38573	2.29399	0
SA_11G110100.m1	2.34403	2.74357	3.07735	LOC_Os02g37910	Os02g0592200	0	0	1.53754
SA_11G133500.m1	3.54645	3.54541	4.02781	LOC_Os02g32580	Os02g0527200	0	0	1.25127
SA_11G133800.m1	2.3665	3.52062	7.71087	LOC_Os02g32520	Os02g0526400	0	0	1.31659
SA_11G139300.m1	0	-1.89291	-2.83538	LOC_Os02g30800	Os02g0511900	2.28455	0	0
SA_11G186500.m1	0	-1.39742	-4.05211	LOC_Os10g25450	Os10g0394200	0	2.0617	0
SA_11G207000.m1	0	-1.03987	0	LOC_Os10g42780	Os10g0578800	1.06119	0	0
SA_11G209500.m1	0	0	-2.68514	LOC_Os10g42490	Os10g0575600	0	1.999	0
SA_11G255900.m1	0	-2.22916	-6.07819	LOC_Os02g20540	Os02g0308400	0	1.51175	0
SA_11G289600.m1	0	1.49198	3.93177	LOC_Os02g09810	Os02g0191300	-1.00668	0	1.11026
SA_11G296500.m1	-1.09335	-1.39034	-1.07531	LOC_Os02g07830	Os02g0175000	0	0	1.57667
SA_12G005100.m1	0	1.01241	1.50394	LOC_Os02g57840	Os02g0824500	0	0	1.7491
SA_12G028300.m1	0	0	2.61187	LOC_Os02g43790	Os02g0654700	0	-1.18072	0	ERF
SA_12G031300.m1	0	0	-1.47785	LOC_Os02g44230	Os02g0661100	0	0	-1.21831
SA_12G048600.m1	0	-1.32157	-3.46596	LOC_Os02g47130	Os02g0699433	1.42668	1.69429	0
SA_12G153500.m1	0	0	-2.87117	LOC_Os02g35970	Os02g0568200	0	0	-1.38871
SA_12G172700.m1	0	0	-1.58557	LOC_Os02g39390	Os02g0606700	1.84814	2.69861	0
SA_12G252100.m1	0	2.09795	7.3635	LOC_Os10g21590	Os10g0360100	-2.1458	0	0
SA_12G331600.m1	0	0	-1.63985	LOC_Os10g38740	Os10g0530900	1.33649	0	0
SA_12G352800.m1	0	0	-1.06715	LOC_Os10g35010	Os10g0492000	-1.08995	0	-1.25936
SA_12G368500.m1	0	0	1.12154	LOC_Os02g17870	Os02g0280000	0	0	1.50316
SA_12G371200.m1	0	0	1.7377	LOC_Os12g40180	Os12g0592900	1.06282	0	-1.15999
SA_12G396100.m1	0	0	-4.48907	LOC_Os02g10020	Os02g0193600	4.33462	2.47127	0
SA_12G410400.m1	0	0	-2.13823	LOC_Os02g07190	Os02g0168400	0	1.37916	0
SA_12G423700.m1	0	0	1.0795	LOC_Os02g03840	Os02g0131100	0	0	1.55779
SA_12G436300.m1	-1.2014	-3.11978	-7.54161	LOC_Os02g01590	Os02g0106100	0	0	1.36984
SA_13G010600.m1	2.89412	3.65713	2.02745	LOC_Os06g13720	Os06g0246500	0	0	1.36618
SA_13G038900.m1	0	-1.08174	-2.00438	LOC_Os06g07210	Os06g0168600	1.23776	0	0
SA_13G052100.m1	0	-1.40938	-2.0825	LOC_Os06g04870	Os06g0140700	0	0	-1.06212	HD-ZIP
SA_13G062800.m1	0	-2.14493	-7.0039	LOC_Os06g02530	Os06g0115700	3.85948	2.60621	0
SA_13G067600.m1	0	0	-1.234	LOC_Os04g30720	Os04g0375900	0	2.25122	0
SA_13G087000.m1	1.15074	0	0	LOC_Os09g12290	Os09g0294000	0	0	-1.38593
SA_13G117500.m1	0	0	-2.92455	LOC_Os09g38710	Os09g0560000	2.89869	0	0
SA_13G160000.m1	0	2.30447	0	LOC_Os09g23820	Os09g0403300	0	0	-1.06751	p45
SA_13G171400.m1	1.30978	0	0	LOC_Os09g19650	Os09g0360500	0	1.75522	0
SA_13G189100.m1	-2.78832	-1.77498	0	LOC_Os09g34180	Os09g0517600	1.11439	0	0
SA_13G191600.m1	-1.1203	-1.04601	-1.99326	LOC_Os09g34960	Os09g0521400	0	1.08972	0
SA_13G198400.m1	0	-1.46562	-4.66819	LOC_Os09g36740	Os09g0538500	0	2.10084	0
SA_13G230300.m1	0	-1.53223	-1.17194	LOC_Os05g39850	Os05g0476200	2.61245	2.39717	-3.13138
SA_14G009200.m1	0	-1.33208	-2.85989	LOC_Os06g03710	-	0	2.25374	0	GRAS
SA_14G064200.m1	0	0	-1.65067	LOC_Os06g14460	Os06g0256000	2.31149	0	0
SA_14G081200.m1	0	1.3347	1.85568	LOC_Os06g21380	Os06g0318600	0	0	1.15564
SA_14G126100.m1	0	0	-2.29305	LOC_Os09g37510	Os09g0547200	2.23531	2.70714	0
SA_14G169700.m1	3.87992	3.82382	5.68225	LOC_Os09g21120	Os09g0378700	-1.39619	0	1.14962
SA_14G202000.m1	0	0	-1.10724	LOC_Os09g36900	Os09g0540600	2.41635	0	0	WD4
SA_14G270700.m1	5.49238	8.72836	7.40445	LOC_Os06g49190	Os06g0705400	1.11732	0	0
SA_15G032100.m1	-1.5475	-3.65702	-4.84574	LOC_Os01g05900	Os01g0152300	1.66168	0	0
SA_15G044200.m1	0	-1.71916	-5.46142	LOC_Os05g06840	Os05g0160800	3.75304	0	0
SA_15G046300.m1	-3.56593	-5.78725	-8.29469	LOC_Os08g35760	Os08g0460000	0	1.0412	0
SA_15G146500.m1	-1.18388	0	-2.89061	LOC_Os11g09020	Os11g0195600	0	0	1.66859
SA_15G200600.m1	0	-2.29835	-5.20626	LOC_Os11g29380	Os11g0484300	2.87827	1.59818	0
SA_15G203700.m1	0	1.64943	0	LOC_Os11g30500	Os11g0498600	0	0	1.02875
SA_16G031200.m1	0	0	2.15263	LOC_Os08g37350	Os08g0478500	0	0	1.32976
SA_16G111100.m1	0	-1.15296	-4.32395	LOC_Os11g02740	Os11g0120200	3.01881	3.07625	0
SA_16G172800.m1	0	0	-2.69789	LOC_Os08g05970	Os08g0156000	0	-1.027	0
SA_17G002000.m1	0	-1.22828	-1.50447	LOC_Os01g34870	Os01g0532800	1.64465	0	0
SA_17G013400.m1	0	0	-1.91951	LOC_Os02g02120	Os02g0111600	1.09158	0	0
SA_17G022000.m1	0	1.27263	2.67048	LOC_Os06g07030	Os06g0166400	0	0	1.01974	ERF
SA_17G128800.m1	3.57655	4.32497	5.45026	LOC_Os09g21180	Os09g0379600	-1.44113	0	1.09287	HD-ZIP
SA_17G132700.m1	0	0	-3.39278	LOC_Os09g24440	Os09g0409950	-1.58628	0	1.43854
SA_17G158200.m1	0	-1.73498	0	LOC_Os02g56130	Os02g0805200	1.09917	0	0
SA_18G012300.m1	0	1.55702	1.96699	LOC_Os06g04889	-	0	0	1.40053
SA_18G027900.m1	0	-1.28436	-2.58973	LOC_Os06g08790	Os06g0187000	2.50561	1.44368	0
SA_18G093000.m1	0	-1.35316	-5.16145	LOC_Os09g38450	Os09g0556800	2.13514	2.71684	0
SA_18G121300.m1	0	0	-1.12396	LOC_Os09g12660	Os09g0298200	0	0	-1.04959
SA_18G156600.m1	0	0	-1.96294	LOC_Os09g29430	Os09g0469950	0	0	-1.25612
SA_19G010200.m1	0	1.15295	3.36949	LOC_Os05g49900	Os05g0574600	0	0	1.31089
SA_19G010400.m1	0	0	-2.10265	LOC_Os05g49920	Os05g0574800	0	0	-1.18833
SA_19G017100.m1	0	-1.09289	-3.32121	LOC_Os04g48060	Os04g0569000	1.44014	0	0
SA_19G207000.m1	1.53892	2.60792	2.78158	LOC_Os05g10670	Os05g0195200	0	0	1.13918	C3H
SA_20G004100.m1	0	0	1.85536	LOC_Os05g51150	Os05g0589200	0	0	-1.10366
SA_20G014200.m1	0	0	-1.76285	LOC_Os05g49170	Os05g0566800	1.00722	0	0
SA_20G023900.m1	2.61443	3.2802	1.46368	LOC_Os05g47730	Os05g0550600	0	0	1.31965
SA_20G024800.m1	5.77573	5.65572	3.77886	LOC_Os05g47540	Os05g0548900	0	0	-1.73481
SA_20G063400.m1	0	0	-3.67072	LOC_Os05g38480	Os05g0459400	2.6238	0	0
SA_20G124600.m1	1.22346	1.47648	1.37589	LOC_Os01g28840	Os01g0385400	0	0	1.28455
SA_20G132000.m1	0	0	-3.56288	LOC_Os05g09520	Os05g0187500	2.94322	3.23687	0
SA_20G134000.m1	0	2.16908	6.09812	LOC_Os01g42860	-	0	0	1.58284
SA_21G003500.m1	-1.29134	-1.73353	-5.55843	LOC_Os07g02200	Os07g0112700	0	1.30134	0
SA_21G022600.m1	0	-1.53958	-2.93657	LOC_Os07g08500	Os07g0182900	2.12795	1.50155	0
SA_21G050600.m1	0	-1.91576	-2.43589	LOC_Os12g13380	Os12g0236400	0	1.08468	0
SA_21G082800.m1	2.13911	3.6383	7.20821	LOC_Os12g29400	Os12g0478200	0	0	1.56127
SA_21G135600.m1	0	0	-2.85691	LOC_Os07g29750	Os07g0480800	0	0	1.21746
SA_21G143400.m1	0	-1.34635	-1.04659	LOC_Os05g03060	-	4.54895	0	0
SA_21G144900.m1	0	0	-1.1602	LOC_Os07g33360	Os07g0517300	0	1.90743	0
SA_21G180900.m1	0	2.87269	4.62026	LOC_Os07g43160	Os07g0624600	0	0	-1.47788
SA_21G185500.m1	-1.1604	0	3.66208	LOC_Os07g23570	Os07g0418500	-2.24308	0	2.78164	p45
SA_22G015800.m1	0	-1.06725	-1.7904	LOC_Os07g07230	Os07g0166700	-1.02429	0	0
SA_22G091300.m1	0	1.97706	1.86005	LOC_Os10g09240	Os10g0173000	0	0	1.21371
SA_22G106300.m1	0	-1.6105	-5.15482	LOC_Os07g22400	Os07g0406800	1.7128	0	0
SA_22G140700.m1	0	0	-3.74987	LOC_Os07g32390	Os07g0507200	2.0256	0	0
SA_22G182500.m1	0	-1.29755	0	LOC_Os07g43800	Os07g0631700	0	-1.04943	0
SA_23G025100.m1	0	2.38707	5.48413	LOC_Os08g43334	Os08g0546800	0	0	1.26135	HSF
SA_23G040000.m1	0	0	-1.29218	LOC_Os08g36480	Os08g0468100	0	0	-1.02296
SA_23G096000.m1	0	0	1.65614	LOC_Os08g10590	-	0	0	1.01093
SA_24G025100.m1	0	-1.02344	-4.16297	LOC_Os08g40170	Os08g0512600	3.30851	0	0
SA_24G046500.m1	0	0	1.51174	LOC_Os08g36860	Os08g0472800	0	0	1.11142	p45
SA_24G147600.m1	-1.7572	0	0	LOC_Os08g07080	-	0	0	-1.22551
SA_25G195100.m1	-1.52766	-1.91726	-4.10506	LOC_Os07g49000	Os07g0689800	0	1.4946	0
SA_25G199000.m1	0	1.44089	0	LOC_Os07g48450	Os07g0683200	-1.28986	0	1.07136	NAC
SA_25G206700.m1	0	3.27315	6.06752	LOC_Os07g47550	Os07g0672700	-2.02697	0	1.66083
SA_25G214800.m1	0	0	-1.24576	LOC_Os07g46540	Os07g0659500	1.7974	0	0
SA_25G215100.m1	0	0	-3.68836	LOC_Os07g46480	Os07g0658600	0	1.42497	0
SA_01G066200.m1	-1.66074	-2.45045	-1.51075	LOC_Os03g18600	Os03g0297600	0	0	-1.27842	PYL
SA_25G222700.m1	1.93193	2.69061	3.64009	LOC_Os07g44430	Os07g0638300	-2.39704	0	2.72077
SA_26G002000.m1	0	0	-1.13196	LOC_Os03g60170	Os03g0816300	0	0	1.23796
SA_26G060600.m1	0	0	-2.23353	LOC_Os07g29190	Os07g0474300	3.26468	2.7474	0
SA_26G085000.m1	0	-1.3641	-3.8917	LOC_Os07g22580	Os07g0408500	6.34438	2.49907	0
SA_26G135900.m1	4.36189	3.97852	5.23721	LOC_Os07g34520	Os07g0529000	-2.17372	0	0
SA_26G141300.m1	1.27328	1.69249	-2.95174	LOC_Os07g35940	Os07g0543300	1.37149	0	-1.01874
SA_26G211300.m1	0	0	-1.18439	LOC_Os07g47300	Os07g0669200	-1.02717	0	0
SA_26G211800.m1	0	0	1.58174	LOC_Os07g47360	Os07g0669800	0	0	1.15286
SA_27G101300.m1	0	0	-1.98062	LOC_Os04g28260	-	1.57305	1.66889	0
SA_27G145600.m1	0	0	2.22009	LOC_Os04g37490	-	0	0	1.01017
SA_27G203800.m1	0	0	0	LOC_Os04g46740	Os04g0553500	0	2.06643	0
SA_27G223300.m1	0	0	2.49173	LOC_Os04g54230	Os04g0635000	0	0	-1.05003
SA_27G226400.m1	0	-1.17347	-2.45495	LOC_Os04g53490	Os04g0626400	1.18678	0	0
SA_27G236300.m1	0	9.96158	12.3696	LOC_Os04g52110	Os04g0610600	-2.05182	0	2.58613
SA_28G024800.m1	0	-1.17091	-4.18241	LOC_Os04g15800	Os04g0228100	2.78173	2.08531	0
SA_28G059700.m1	0	1.52015	4.18367	LOC_Os04g33820	Os04g0414500	-1.8831	0	2.24339
SA_01G391200.m1	0	0	1.76783	LOC_Os03g63040	Os03g0847800	0	0	1.45439
SA_28G134300.m1	0	-1.06598	2.20288	LOC_Os04g48850	Os04g0578000	0	-1.9672	0
SA_28G188000.m1	1.25309	0	0	LOC_Os08g01330	Os08g0103900	0	0	-1.47164	NAC
SA_29G004600.m1	0	-1.10021	-2.14857	LOC_Os04g58570	Os04g0682100	1.03998	0	0
SA_29G047700.m1	0	0	2.34422	LOC_Os04g49450	Os04g0583900	-1.0158	0	1.44719	MYB_related
SA_29G056200.m1	0	1.31843	0	LOC_Os04g47360	Os04g0561500	0	0	-1.48648
SA_29G064500.m1	0	0	-1.25802	LOC_Os04g45490	Os04g0538100	0	0	-1.21409
SA_29G067300.m1	0	1.18575	2.73772	LOC_Os04g44800	Os04g0530300	0	0	1.10713
SA_29G083900.m1	0	-1.32563	-2.03902	LOC_Os04g38810	Os04g0461800	0	2.25375	0
SA_29G093100.m2	0	0	6.54201	LOC_Os04g40630	Os04g0482300	0	0	-1.38371
SA_29G094800.m1	0	0	-2.20817	LOC_Os04g40940	Os04g0486500	2.62348	0	0
SA_29G106500.m1	0	-2.57412	-1.0595	LOC_Os04g43300	Os04g0512400	1.14619	1.17031	0
SA_30G009400.m1	2.41484	3.31127	3.52398	LOC_Os04g57880	Os04g0675400	-1.83948	0	0
SA_30G017500.m1	-1.73096	-2.06544	-5.56536	LOC_Os04g56180	Os04g0656800	0	2.40995	0
SA_30G031200.m1	0	0	1.6664	LOC_Os02g30730	Os02g0511500	0	0	1.09286
SA_30G051300.m1	0	-1.21774	-3.85091	LOC_Os04g48760	-	0	3.06546	0
SA_30G055200.m1	1.02459	0	3.27988	LOC_Os04g48030	Os04g0568700	0	0	1.72156	HSF
SA_30G077600.m1	0	0	-4.22118	LOC_Os06g30940	Os06g0506100	-1.20615	0	0
SA_30G095700.m1	0	0	-3.67776	LOC_Os04g39150	Os04g0465600	0	1.35157	0
SA_30G096800.m1	0	0	-1.542	LOC_Os04g39280	Os04g0467800	3.73946	2.49809	0
SA_07G088200.m1	3.05285	2.97505	4.4557	LOC_Os12g13910	Os12g0242500	0	0	1.45137
SA_30G115400.m1	0	-2.1138	-4.09225	LOC_Os04g42540	Os04g0504200	4.72078	0	0
SA_09G459600.m1	1.39483	1.83708	4.76194	LOC_Os02g54140	Os02g0782500	0	0	1.4343
SA_30G151100.m1	0	5.97508	0	LOC_Os04g31710	Os04g0386700	-2.03596	0	1.89923
SA_30G163500.m1	-3.17743	-3.64482	-2.19711	LOC_Os04g27060	Os04g0339400	0	-1.26577	0
SA_31G079300.m1	0	0	2.64453	LOC_Os11g26130	Os11g0448000	-1.01266	0	0

## Sheet: Table S3
Table S3.GO analysis of S. alterniflora DEGs using NetGO 3.0
GO.ID	Term
GO:0044699	single-organism process
GO:0044763	single-organism cellular process
GO:0050896	response to stimulus
GO:0044767	single-organism developmental process
GO:0032502	developmental process
GO:0048856	anatomical structure development
GO:0042221	response to chemical
GO:0044707	single-multicellular organism process
GO:0007275	multicellular organismal development
GO:0065007	biological regulation
GO:0010033	response to organic substance
GO:1901700	response to oxygen-containing compound
GO:0009628	response to abiotic stimulus
GO:0050789	regulation of biological process
GO:0032501	multicellular organismal process
GO:1901576	organic substance biosynthetic process
GO:0071840	cellular component organization or biogenesis
GO:0048731	system development
GO:0044249	cellular biosynthetic process
GO:0009058	biosynthetic process
GO:0009719	response to endogenous stimulus
GO:0050794	regulation of cellular process
GO:0009791	post-embryonic development
GO:0001101	response to acid chemical
GO:0009725	response to hormone
GO:0016043	cellular component organization
GO:0006950	response to stress
GO:0003006	developmental process involved in reproduction
GO:0044710	single-organism metabolic process
GO:0010467	gene expression
GO:0048608	reproductive structure development
GO:0061458	reproductive system development
GO:0044702	single organism reproductive process
GO:0009059	macromolecule biosynthetic process
GO:0009605	response to external stimulus
GO:0010035	response to inorganic substance
GO:0044271	cellular nitrogen compound biosynthetic process
GO:0034645	cellular macromolecule biosynthetic process
GO:0018130	heterocycle biosynthetic process
GO:1901362	organic cyclic compound biosynthetic process
GO:0019222	regulation of metabolic process
GO:0022414	reproductive process
GO:0009266	response to temperature stimulus
GO:0051716	cellular response to stimulus
GO:0033993	response to lipid
GO:0031323	regulation of cellular metabolic process
GO:0009314	response to radiation
GO:0070887	cellular response to chemical stimulus
GO:0009416	response to light stimulus
GO:0019438	aromatic compound biosynthetic process
GO:0044281	small molecule metabolic process
GO:0048513	organ development
GO:0044085	cellular component biogenesis
GO:0043207	response to external biotic stimulus
GO:0051707	response to other organism
GO:0009607	response to biotic stimulus
GO:0044711	single-organism biosynthetic process
GO:0097305	response to alcohol
GO:0019219	regulation of nucleobase-containing compound metabolic process
GO:0060255	regulation of macromolecule metabolic process
GO:0034654	nucleobase-containing compound biosynthetic process
GO:0006996	organelle organization
GO:0080090	regulation of primary metabolic process
GO:0006970	response to osmotic stress
GO:0051171	regulation of nitrogen compound metabolic process
GO:0009889	regulation of biosynthetic process
GO:0071310	cellular response to organic substance
GO:0031326	regulation of cellular biosynthetic process
GO:0048518	positive regulation of biological process
GO:1903506	regulation of nucleic acid-templated transcription
GO:2001141	regulation of RNA biosynthetic process
GO:0051252	regulation of RNA metabolic process
GO:0006355	regulation of transcription, DNA-templated
GO:0010154	fruit development
GO:0051179	localization
GO:0010468	regulation of gene expression
GO:0032774	RNA biosynthetic process
GO:0006351	transcription, DNA-templated
GO:0009409	response to cold
GO:0097659	nucleic acid-templated transcription
GO:0051234	establishment of localization
GO:0010556	regulation of macromolecule biosynthetic process
GO:0009737	response to abscisic acid
GO:0048583	regulation of response to stimulus
GO:0006810	transport
GO:2000112	regulation of cellular macromolecule biosynthetic process
GO:1902578	single-organism localization
GO:0009651	response to salt stress
GO:0048316	seed development
GO:0071495	cellular response to endogenous stimulus
GO:0009755	hormone-mediated signaling pathway
GO:0044765	single-organism transport
GO:0032870	cellular response to hormone stimulus
GO:0048367	shoot system development
GO:0051704	multi-organism process
GO:0044255	cellular lipid metabolic process
GO:0006629	lipid metabolic process
GO:0009653	anatomical structure morphogenesis
GO:0006082	organic acid metabolic process
GO:0043436	oxoacid metabolic process
GO:1901564	organonitrogen compound metabolic process
GO:0098542	defense response to other organism
GO:0019752	carboxylic acid metabolic process
GO:0044283	small molecule biosynthetic process
GO:1901701	cellular response to oxygen-containing compound
GO:0071702	organic substance transport
GO:0009617	response to bacterium
GO:0009414	response to water deprivation
GO:0023052	signaling
GO:0009415	response to water
GO:0044700	single organism signaling
GO:2000026	regulation of multicellular organismal development
GO:0051239	regulation of multicellular organismal process
GO:0010038	response to metal ion
GO:0007165	signal transduction
GO:0050793	regulation of developmental process
GO:0009888	tissue development
GO:0009893	positive regulation of metabolic process
GO:0071229	cellular response to acid chemical
GO:0048869	cellular developmental process
GO:0007154	cell communication
GO:0005975	carbohydrate metabolic process
GO:0022622	root system development
GO:0048364	root development
GO:0042742	defense response to bacterium
GO:0044712	single-organism catabolic process
GO:0009790	embryo development
GO:0009793	embryo development ending in seed dormancy
GO:0016053	organic acid biosynthetic process
GO:0046394	carboxylic acid biosynthetic process
GO:0014070	response to organic cyclic compound
GO:0046686	response to cadmium ion
GO:0044262	cellular carbohydrate metabolic process
GO:0048522	positive regulation of cellular process
GO:0043933	macromolecular complex subunit organization
GO:0009657	plastid organization
GO:0040007	growth
GO:0065008	regulation of biological quality
GO:0008610	lipid biosynthetic process
GO:0022607	cellular component assembly
GO:0006952	defense response
GO:0071396	cellular response to lipid
GO:0030154	cell differentiation
GO:0033554	cellular response to stress
GO:0009056	catabolic process
GO:0006811	ion transport
GO:0090567	reproductive shoot system development
GO:0048589	developmental growth
GO:0048827	phyllome development
GO:0048580	regulation of post-embryonic development
GO:1901566	organonitrogen compound biosynthetic process
GO:0080134	regulation of response to stress
GO:0051186	cofactor metabolic process
GO:0044723	single-organism carbohydrate metabolic process
GO:0000003	reproduction
GO:0009908	flower development
GO:0097306	cellular response to alcohol
GO:1902589	single-organism organelle organization
GO:0007049	cell cycle
GO:0009733	response to auxin
GO:1901698	response to nitrogen compound
GO:0051641	cellular localization
GO:0009642	response to light intensity
GO:0006396	RNA processing
GO:0055085	transmembrane transport
GO:0046907	intracellular transport
GO:0006979	response to oxidative stress
GO:0033036	macromolecule localization
GO:0048366	leaf development
GO:1901575	organic substance catabolic process
GO:0044248	cellular catabolic process
GO:0010646	regulation of cell communication
GO:0071822	protein complex subunit organization
GO:0031325	positive regulation of cellular metabolic process
GO:0032787	monocarboxylic acid metabolic process
GO:0016051	carbohydrate biosynthetic process
GO:0006631	fatty acid metabolic process
GO:0045934	negative regulation of nucleobase-containing compound metabolic process
GO:0044264	cellular polysaccharide metabolic process
GO:1901135	carbohydrate derivative metabolic process
GO:0048878	chemical homeostasis
GO:0023051	regulation of signaling
GO:0071215	cellular response to abscisic acid stimulus
GO:0042254	ribosome biogenesis
GO:0080167	response to karrikin
GO:0051649	establishment of localization in cell
GO:0009753	response to jasmonic acid
GO:0016049	cell growth
GO:0006520	cellular amino acid metabolic process
GO:0005976	polysaccharide metabolic process
GO:0009408	response to heat
GO:0009966	regulation of signal transduction
GO:0060560	developmental growth involved in morphogenesis
GO:0002376	immune system process
GO:0000902	cell morphogenesis
GO:0051128	regulation of cellular component organization
GO:0019637	organophosphate metabolic process
GO:0006820	anion transport
GO:0090558	plant epidermis development
GO:0032989	cellular component morphogenesis
GO:0048519	negative regulation of biological process
GO:0022402	cell cycle process
GO:0009738	abscisic acid-activated signaling pathway
GO:0009658	chloroplast organization
GO:0006793	phosphorus metabolic process
GO:0006796	phosphate-containing compound metabolic process
GO:0042440	pigment metabolic process
GO:1902582	single-organism intracellular transport
GO:0010604	positive regulation of macromolecule metabolic process
GO:1902679	negative regulation of RNA biosynthetic process
GO:1903507	negative regulation of nucleic acid-templated transcription
GO:0009620	response to fungus
GO:0051253	negative regulation of RNA metabolic process
GO:0072330	monocarboxylic acid biosynthetic process
GO:0031328	positive regulation of cellular biosynthetic process
GO:0009751	response to salicylic acid
GO:0016072	rRNA metabolic process
GO:0045087	innate immune response
GO:0090351	seedling development
GO:0045935	positive regulation of nucleobase-containing compound metabolic process
GO:0034660	ncRNA metabolic process
GO:0010243	response to organonitrogen compound
GO:0051173	positive regulation of nitrogen compound metabolic process
GO:0009826	unidimensional cell growth
GO:0009734	auxin-activated signaling pathway
GO:0006364	rRNA processing
GO:0070727	cellular macromolecule localization
GO:0070271	protein complex biogenesis
GO:0022613	ribonucleoprotein complex biogenesis
GO:0042546	cell wall biogenesis
GO:0009891	positive regulation of biosynthetic process
GO:0048229	gametophyte development
GO:0044042	glucan metabolic process
GO:0006778	porphyrin-containing compound metabolic process
GO:0006955	immune response
GO:0071554	cell wall organization or biogenesis
GO:0019725	cellular homeostasis
GO:0007017	microtubule-based process
GO:2000241	regulation of reproductive process
GO:0015994	chlorophyll metabolic process
GO:0034613	cellular protein localization
GO:0033013	tetrapyrrole metabolic process
GO:0008104	protein localization
GO:0006461	protein complex assembly
GO:0032504	multicellular organism reproduction
GO:0034470	ncRNA processing
GO:0051301	cell division
GO:0048523	negative regulation of cellular process
GO:1902580	single-organism cellular localization
GO:1902680	positive regulation of RNA biosynthetic process
GO:1903508	positive regulation of nucleic acid-templated transcription
GO:0006886	intracellular protein transport
GO:0009739	response to gibberellin
GO:0071365	cellular response to auxin stimulus
GO:0035556	intracellular signal transduction
GO:0031347	regulation of defense response
GO:0009735	response to cytokinin
GO:0065003	macromolecular complex assembly
GO:0045893	positive regulation of transcription, DNA-templated
GO:0006073	cellular glucan metabolic process
GO:0051254	positive regulation of RNA metabolic process
GO:0046148	pigment biosynthetic process
GO:0033043	regulation of organelle organization
GO:1901615	organic hydroxy compound metabolic process
GO:0045892	negative regulation of transcription, DNA-templated
GO:0045184	establishment of protein localization
GO:0015031	protein transport
GO:0010557	positive regulation of macromolecule biosynthetic process
GO:0007568	aging
GO:0042592	homeostatic process
GO:0034622	cellular macromolecular complex assembly
GO:0010228	vegetative to reproductive phase transition of meristem
GO:1901605	alpha-amino acid metabolic process
GO:0009411	response to UV
GO:0010628	positive regulation of gene expression
GO:0010200	response to chitin
GO:0042180	cellular ketone metabolic process
GO:0009644	response to high light intensity
GO:0033365	protein localization to organelle
GO:0048585	negative regulation of response to stimulus
GO:0009845	seed germination
GO:0009723	response to ethylene
GO:0006605	protein targeting
GO:0051188	cofactor biosynthetic process
GO:0000904	cell morphogenesis involved in differentiation
GO:0044282	small molecule catabolic process
GO:0048584	positive regulation of response to stimulus
GO:0044802	single-organism membrane organization
GO:0055086	nucleobase-containing small molecule metabolic process
GO:0048468	cell development
GO:1901137	carbohydrate derivative biosynthetic process
GO:0071214	cellular response to abiotic stimulus
GO:0072594	establishment of protein localization to organelle
GO:0009991	response to extracellular stimulus
GO:0010015	root morphogenesis
GO:0044267	cellular protein metabolic process
GO:0043414	macromolecule methylation
GO:0061024	membrane organization
GO:0055065	metal ion homeostasis
GO:0005982	starch metabolic process
GO:0016054	organic acid catabolic process
GO:0046395	carboxylic acid catabolic process
GO:0048569	post-embryonic organ development
GO:0050801	ion homeostasis
GO:0044093	positive regulation of molecular function
GO:0009787	regulation of abscisic acid-activated signaling pathway
GO:1901419	regulation of response to alcohol
GO:0048285	organelle fission
GO:0006633	fatty acid biosynthetic process
GO:0016070	RNA metabolic process
GO:0032879	regulation of localization
GO:0043085	positive regulation of catalytic activity
GO:0009832	plant-type cell wall biogenesis
GO:0016482	cytoplasmic transport
GO:0000271	polysaccharide biosynthetic process
GO:0009555	pollen development
GO:0007059	chromosome segregation
GO:0033014	tetrapyrrole biosynthetic process
GO:0071669	plant-type cell wall organization or biogenesis
GO:0009743	response to carbohydrate
GO:0006732	coenzyme metabolic process
GO:0048831	regulation of shoot system development
GO:0034220	ion transmembrane transport
GO:0009611	response to wounding
GO:0043623	cellular protein complex assembly
GO:0010150	leaf senescence
GO:0010260	organ senescence
GO:0016311	dephosphorylation
GO:0030001	metal ion transport
GO:0006812	cation transport
GO:0051172	negative regulation of nitrogen compound metabolic process
GO:0007010	cytoskeleton organization
GO:0071705	nitrogen compound transport
GO:0051049	regulation of transport
GO:0010026	trichome differentiation
GO:0000302	response to reactive oxygen species
GO:0015995	chlorophyll biosynthetic process
GO:0034637	cellular carbohydrate biosynthetic process
GO:0031667	response to nutrient levels
GO:0006779	porphyrin-containing compound biosynthetic process
GO:0009814	defense response, incompatible interaction
GO:0048507	meristem development
GO:0006261	DNA-dependent DNA replication
GO:0050832	defense response to fungus
GO:0006325	chromatin organization
GO:0009890	negative regulation of biosynthetic process
GO:0098813	nuclear chromosome segregation
GO:0072593	reactive oxygen species metabolic process
GO:0040008	regulation of growth
GO:0045229	external encapsulating structure organization
GO:0031327	negative regulation of cellular biosynthetic process
GO:0098771	inorganic ion homeostasis
GO:0071407	cellular response to organic cyclic compound
GO:0046777	protein autophosphorylation
GO:0009624	response to nematode
GO:0015979	photosynthesis
GO:0055076	transition metal ion homeostasis
GO:0015711	organic anion transport
GO:0055080	cation homeostasis
GO:0009639	response to red or far red light
GO:0006066	alcohol metabolic process
GO:0000280	nuclear division
GO:0007018	microtubule-based movement
GO:0071555	cell wall organization
GO:0009668	plastid membrane organization
GO:0010027	thylakoid membrane organization
GO:0000278	mitotic cell cycle
GO:0006733	oxidoreduction coenzyme metabolic process
GO:1990267	response to transition metal nanoparticle
GO:0044087	regulation of cellular component biogenesis
GO:0048609	multicellular organismal reproductive process
GO:0006928	movement of cell or subcellular component
GO:0009637	response to blue light
GO:0071496	cellular response to external stimulus
GO:1903047	mitotic cell cycle process
GO:0006720	isoprenoid metabolic process
GO:0032101	regulation of response to external stimulus
GO:0009648	photoperiodism
GO:0042542	response to hydrogen peroxide
GO:0010558	negative regulation of macromolecule biosynthetic process
GO:0010565	regulation of cellular ketone metabolic process
GO:0051094	positive regulation of developmental process
GO:0008652	cellular amino acid biosynthetic process
GO:0055082	cellular chemical homeostasis
GO:0009909	regulation of flower development
GO:0010629	negative regulation of gene expression
GO:0051345	positive regulation of hydrolase activity
GO:0016569	covalent chromatin modification
GO:0048509	regulation of meristem development
GO:0009311	oligosaccharide metabolic process
GO:0009834	plant-type secondary cell wall biogenesis
GO:0006721	terpenoid metabolic process
GO:0021700	developmental maturation
GO:0090407	organophosphate biosynthetic process
GO:0016042	lipid catabolic process
GO:0006644	phospholipid metabolic process
GO:0009741	response to brassinosteroid
GO:0048582	positive regulation of post-embryonic development
GO:0006753	nucleoside phosphate metabolic process
GO:0016568	chromatin modification
GO:0051240	positive regulation of multicellular organismal process
GO:0051052	regulation of DNA metabolic process
GO:0046486	glycerolipid metabolic process
GO:0009451	RNA modification
GO:0043412	macromolecule modification
GO:0031668	cellular response to extracellular stimulus
GO:0009117	nucleotide metabolic process
GO:0033692	cellular polysaccharide biosynthetic process
GO:0009867	jasmonic acid mediated signaling pathway
GO:0002831	regulation of response to biotic stimulus
GO:0044242	cellular lipid catabolic process
GO:0006643	membrane lipid metabolic process
GO:0072329	monocarboxylic acid catabolic process
GO:0043900	regulation of multi-organism process
GO:0007389	pattern specification process
GO:0010224	response to UV-B
GO:0043547	positive regulation of GTPase activity
GO:0006875	cellular metal ion homeostasis
GO:0090376	seed trichome differentiation
GO:0003002	regionalization
GO:0043087	regulation of GTPase activity
GO:0019362	pyridine nucleotide metabolic process
GO:0046496	nicotinamide nucleotide metabolic process
GO:0008283	cell proliferation
GO:0051276	chromosome organization
GO:0098656	anion transmembrane transport
GO:1901361	organic cyclic compound catabolic process
GO:0009887	organ morphogenesis
GO:0016570	histone modification
GO:0043603	cellular amide metabolic process
GO:0043604	amide biosynthetic process
GO:0042273	ribosomal large subunit biogenesis
GO:0031399	regulation of protein modification process
GO:0031324	negative regulation of cellular metabolic process
GO:0022412	cellular process involved in reproduction in multicellular organism
GO:0010605	negative regulation of macromolecule metabolic process
GO:0051321	meiotic cell cycle
GO:0045132	meiotic chromosome segregation
GO:0045454	cell redox homeostasis
GO:0046700	heterocycle catabolic process
GO:0009968	negative regulation of signal transduction
GO:0010648	negative regulation of cell communication
GO:0023057	negative regulation of signaling
GO:1901565	organonitrogen compound catabolic process
GO:0046467	membrane lipid biosynthetic process
GO:0010817	regulation of hormone levels
GO:0010118	stomatal movement
GO:0009886	post-embryonic morphogenesis
GO:0071478	cellular response to radiation
GO:0051726	regulation of cell cycle
GO:0030029	actin filament-based process
GO:0006470	protein dephosphorylation
GO:0044724	single-organism carbohydrate catabolic process
GO:0030003	cellular cation homeostasis
GO:0048588	developmental cell growth
GO:1901607	alpha-amino acid biosynthetic process
GO:0031669	cellular response to nutrient levels
GO:0042594	response to starvation
GO:0008643	carbohydrate transport
GO:0019439	aromatic compound catabolic process
GO:2000113	negative regulation of cellular macromolecule biosynthetic process
GO:0009116	nucleoside metabolic process
GO:0048573	photoperiodism, flowering
GO:0006873	cellular ion homeostasis
GO:0043269	regulation of ion transport
GO:0005984	disaccharide metabolic process
GO:0044270	cellular nitrogen compound catabolic process
GO:0030258	lipid modification
GO:0015849	organic acid transport
GO:0051093	negative regulation of developmental process
GO:0017038	protein import
GO:0071395	cellular response to jasmonic acid stimulus
GO:0008219	cell death
GO:0016265	death
GO:0009765	photosynthesis, light harvesting
GO:0044036	cell wall macromolecule metabolic process
GO:0040029	regulation of gene expression, epigenetic
GO:1900140	regulation of seedling development
GO:0051338	regulation of transferase activity
GO:0009788	negative regulation of abscisic acid-activated signaling pathway
GO:1901420	negative regulation of response to alcohol
GO:0009892	negative regulation of metabolic process
GO:0009064	glutamine family amino acid metabolic process
GO:0010431	seed maturation
GO:0048437	floral organ development
GO:1901657	glycosyl compound metabolic process
GO:0046916	cellular transition metal ion homeostasis
GO:0048511	rhythmic process
GO:0048528	post-embryonic root development
GO:0051241	negative regulation of multicellular organismal process
GO:0016052	carbohydrate catabolic process
GO:0006479	protein methylation
GO:0008213	protein alkylation
GO:0008654	phospholipid biosynthetic process
GO:0048868	pollen tube development
GO:1903046	meiotic cell cycle process
GO:0007034	vacuolar transport
GO:0010638	positive regulation of organelle organization
GO:0030036	actin cytoskeleton organization
GO:0045017	glycerolipid biosynthetic process
GO:0010043	response to zinc ion
GO:0010016	shoot system morphogenesis
GO:0010647	positive regulation of cell communication
GO:0045165	cell fate commitment
GO:0007623	circadian rhythm
GO:0009932	cell tip growth
GO:0090627	plant epidermal cell differentiation
GO:0010383	cell wall polysaccharide metabolic process
GO:2000243	positive regulation of reproductive process
GO:0098660	inorganic ion transmembrane transport
GO:0019395	fatty acid oxidation
GO:0048571	long-day photoperiodism
GO:0046942	carboxylic acid transport
GO:0055072	iron ion homeostasis
GO:0006270	DNA replication initiation
GO:0048586	regulation of long-day photoperiodism, flowering
GO:0044275	cellular carbohydrate catabolic process
GO:0042743	hydrogen peroxide metabolic process
GO:0034440	lipid oxidation
GO:1901617	organic hydroxy compound biosynthetic process
GO:0048638	regulation of developmental growth
GO:0045489	pectin biosynthetic process
GO:0006650	glycerophospholipid metabolic process
GO:0007129	synapsis
GO:0046890	regulation of lipid biosynthetic process
GO:0032259	methylation
GO:0009308	amine metabolic process
GO:0009100	glycoprotein metabolic process
GO:0015748	organophosphate ester transport
GO:0042181	ketone biosynthetic process
GO:0072524	pyridine-containing compound metabolic process
GO:0006412	translation
GO:0009101	glycoprotein biosynthetic process
GO:0019220	regulation of phosphate metabolic process
GO:0051174	regulation of phosphorus metabolic process
GO:0002682	regulation of immune system process
GO:0009863	salicylic acid mediated signaling pathway
GO:0045143	homologous chromosome segregation
GO:0007126	meiotic nuclear division
GO:0015698	inorganic anion transport
GO:0016114	terpenoid biosynthetic process
GO:0071482	cellular response to light stimulus
GO:0009267	cellular response to starvation
GO:0010073	meristem maintenance
GO:0006081	cellular aldehyde metabolic process
GO:0010114	response to red light
GO:0010029	regulation of seed germination
GO:0043455	regulation of secondary metabolic process
GO:0006487	protein N-linked glycosylation
GO:0008299	isoprenoid biosynthetic process
GO:0043043	peptide biosynthetic process
GO:0048532	anatomical structure arrangement
GO:0009768	photosynthesis, light harvesting in photosystem I
GO:0042335	cuticle development
GO:0001510	RNA methylation
GO:0009615	response to virus
GO:1901606	alpha-amino acid catabolic process
GO:0006635	fatty acid beta-oxidation
GO:0048574	long-day photoperiodism, flowering
GO:0006090	pyruvate metabolic process
GO:0009062	fatty acid catabolic process
GO:0010053	root epidermal cell differentiation
GO:0019318	hexose metabolic process
GO:0046488	phosphatidylinositol metabolic process
GO:0051493	regulation of cytoskeleton organization
GO:1901661	quinone metabolic process
GO:1901663	quinone biosynthetic process
GO:0022603	regulation of anatomical structure morphogenesis
GO:0019684	photosynthesis, light reaction
GO:0070085	glycosylation
GO:0046939	nucleotide phosphorylation
GO:0009967	positive regulation of signal transduction
GO:0016226	iron-sulfur cluster assembly
GO:0019216	regulation of lipid metabolic process
GO:0023056	positive regulation of signaling
GO:0031163	metallo-sulfur cluster assembly
GO:0034762	regulation of transmembrane transport
GO:0010286	heat acclimation
GO:0002229	defense response to oomycetes
GO:0042168	heme metabolic process
GO:0051187	cofactor catabolic process
GO:0048438	floral whorl development
GO:0048646	anatomical structure formation involved in morphogenesis
GO:0007067	mitotic nuclear division
GO:0034976	response to endoplasmic reticulum stress
GO:0048829	root cap development
GO:0009063	cellular amino acid catabolic process
GO:0006739	NADP metabolic process
GO:0007127	meiosis I
GO:0051302	regulation of cell division
GO:0032535	regulation of cellular component size
GO:0090066	regulation of anatomical structure size
GO:0050776	regulation of immune response
GO:0000466	maturation of 5.8S rRNA from tricistronic rRNA transcript (SSU-rRNA, 5.8S rRNA, LSU-rRNA)
GO:0002237	response to molecule of bacterial origin
GO:0005977	glycogen metabolic process
GO:0006112	energy reserve metabolic process
GO:0031167	rRNA methylation
GO:0034605	cellular response to heat
GO:0010564	regulation of cell cycle process
GO:0018209	peptidyl-serine modification
GO:0009108	coenzyme biosynthetic process
GO:0015672	monovalent inorganic cation transport
GO:0009860	pollen tube growth
GO:0048527	lateral root development
GO:0090626	plant epidermis morphogenesis
GO:0051130	positive regulation of cellular component organization
GO:0001558	regulation of cell growth
GO:0009696	salicylic acid metabolic process
GO:0010167	response to nitrate
GO:0016567	protein ubiquitination
GO:0006486	protein glycosylation
GO:0043413	macromolecule glycosylation
GO:0006623	protein targeting to vacuole
GO:0071446	cellular response to salicylic acid stimulus
GO:0072665	protein localization to vacuole
GO:0072666	establishment of protein localization to vacuole
GO:0007015	actin filament organization
GO:0016071	mRNA metabolic process
GO:0009119	ribonucleoside metabolic process
GO:0046165	alcohol biosynthetic process
GO:0009664	plant-type cell wall organization
GO:0016310	phosphorylation
GO:0010051	xylem and phloem pattern formation
GO:0034765	regulation of ion transmembrane transport
GO:0046364	monosaccharide biosynthetic process
GO:2000028	regulation of photoperiodism, flowering
GO:0006518	peptide metabolic process
GO:0006310	DNA recombination
GO:0009629	response to gravity
GO:0009606	tropism
GO:0006913	nucleocytoplasmic transport
GO:0009135	purine nucleoside diphosphate metabolic process
GO:0009179	purine ribonucleoside diphosphate metabolic process
GO:0009185	ribonucleoside diphosphate metabolic process
GO:0051169	nuclear transport
GO:0019252	starch biosynthetic process
GO:0098662	inorganic cation transmembrane transport
GO:0006096	glycolytic process
GO:0006757	ATP generation from ADP
GO:0046031	ADP metabolic process
GO:0001932	regulation of protein phosphorylation
GO:0042445	hormone metabolic process
GO:0044272	sulfur compound biosynthetic process
GO:0006787	porphyrin-containing compound catabolic process
GO:0033015	tetrapyrrole catabolic process
GO:1900424	regulation of defense response to bacterium
GO:0018105	peptidyl-serine phosphorylation
GO:0000226	microtubule cytoskeleton organization
GO:0009553	embryo sac development
GO:0010410	hemicellulose metabolic process
GO:0000103	sulfate assimilation
GO:0000460	maturation of 5.8S rRNA
GO:0009911	positive regulation of flower development
GO:0009955	adaxial/abaxial pattern specification
GO:0018958	phenol-containing compound metabolic process
GO:0009250	glucan biosynthetic process
GO:0045944	positive regulation of transcription from RNA polymerase II promoter
GO:0016458	gene silencing
GO:0051170	nuclear import
GO:0009987	cellular process
GO:0034285	response to disaccharide
GO:0034219	carbohydrate transmembrane transport
GO:0051026	chiasma assembly
GO:0006165	nucleoside diphosphate phosphorylation
GO:0065004	protein-DNA complex assembly
GO:0015931	nucleobase-containing compound transport
GO:0006109	regulation of carbohydrate metabolic process
GO:0009631	cold acclimation
GO:0009742	brassinosteroid mediated signaling pathway
GO:0000469	cleavage involved in rRNA processing
GO:0002239	response to oomycetes
GO:0010207	photosystem II assembly
GO:0032103	positive regulation of response to external stimulus
GO:0006464	cellular protein modification process
GO:0036211	protein modification process
GO:0006782	protoporphyrinogen IX biosynthetic process
GO:0046501	protoporphyrinogen IX metabolic process
GO:0071216	cellular response to biotic stimulus
GO:0006869	lipid transport
GO:0006304	DNA modification
GO:0044728	DNA methylation or demethylation
GO:0055114	oxidation-reduction process
GO:0007131	reciprocal meiotic recombination
GO:0035825	reciprocal DNA recombination
GO:0048545	response to steroid hormone
GO:0009612	response to mechanical stimulus
GO:1900055	regulation of leaf senescence
GO:0042325	regulation of phosphorylation
GO:0009965	leaf morphogenesis
GO:0016571	histone methylation
GO:0000154	rRNA modification
GO:0071370	cellular response to gibberellin stimulus
GO:0006790	sulfur compound metabolic process
GO:0009132	nucleoside diphosphate metabolic process
GO:0016050	vesicle organization
GO:0070838	divalent metal ion transport
GO:0032446	protein modification by small protein conjugation
GO:0009057	macromolecule catabolic process
GO:0000470	maturation of LSU-rRNA
GO:0080135	regulation of cellular response to stress
GO:0071824	protein-DNA complex subunit organization
GO:0016192	vesicle-mediated transport
GO:0006783	heme biosynthetic process
GO:0030148	sphingolipid biosynthetic process
GO:0043902	positive regulation of multi-organism process
GO:0046149	pigment catabolic process
GO:0080050	regulation of seed development
GO:0006972	hyperosmotic response
GO:0019751	polyol metabolic process
GO:0006974	cellular response to DNA damage stimulus
GO:0009816	defense response to bacterium, incompatible interaction
GO:0009817	defense response to fungus, incompatible interaction
GO:0015718	monocarboxylic acid transport
GO:0009744	response to sucrose
GO:0070192	chromosome organization involved in meiosis
GO:0034599	cellular response to oxidative stress
GO:0009894	regulation of catabolic process
GO:0071806	protein transmembrane transport
GO:0042744	hydrogen peroxide catabolic process
GO:0009933	meristem structural organization
GO:0034754	cellular hormone metabolic process
GO:0019953	sexual reproduction
GO:0048581	negative regulation of post-embryonic development
GO:0031349	positive regulation of defense response
GO:0043549	regulation of kinase activity
GO:0045859	regulation of protein kinase activity
GO:0045088	regulation of innate immune response
GO:0006839	mitochondrial transport
GO:0010411	xyloglucan metabolic process
GO:1901264	carbohydrate derivative transport
GO:0010876	lipid localization
GO:0072521	purine-containing compound metabolic process
GO:0072511	divalent inorganic cation transport
GO:0090378	seed trichome elongation
GO:0007031	peroxisome organization
GO:0016108	tetraterpenoid metabolic process
GO:0016116	carotenoid metabolic process
GO:0043401	steroid hormone mediated signaling pathway
GO:0071367	cellular response to brassinosteroid stimulus
GO:0071383	cellular response to steroid hormone stimulus
GO:0034655	nucleobase-containing compound catabolic process
GO:0009690	cytokinin metabolic process
GO:0010476	gibberellin mediated signaling pathway
GO:0019682	glyceraldehyde-3-phosphate metabolic process
GO:0042538	hyperosmotic salinity response
GO:0060627	regulation of vesicle-mediated transport
GO:0006282	regulation of DNA repair
GO:0010337	regulation of salicylic acid metabolic process
GO:0043473	pigmentation
GO:1900056	negative regulation of leaf senescence
GO:0005985	sucrose metabolic process
GO:0006813	potassium ion transport
GO:0006714	sesquiterpenoid metabolic process
GO:0007186	G-protein coupled receptor signaling pathway
GO:0048598	embryonic morphogenesis
GO:0019693	ribose phosphate metabolic process
GO:0010315	auxin efflux
GO:1900426	positive regulation of defense response to bacterium
GO:0006606	protein import into nucleus
GO:0010374	stomatal complex development
GO:0044744	protein targeting to nucleus
GO:1902593	single-organism nuclear import
GO:2000377	regulation of reactive oxygen species metabolic process
GO:0042127	regulation of cell proliferation
GO:1901699	cellular response to nitrogen compound
GO:0098655	cation transmembrane transport
GO:0009110	vitamin biosynthetic process
GO:0009630	gravitropism
GO:0051235	maintenance of location
GO:0070592	cell wall polysaccharide biosynthetic process
GO:0001708	cell fate specification
GO:0044070	regulation of anion transport
GO:0010054	trichoblast differentiation
GO:0006475	internal protein amino acid acetylation
GO:0006664	glycolipid metabolic process
GO:0010090	trichome morphogenesis
GO:0010256	endomembrane system organization
GO:0044038	cell wall macromolecule biosynthetic process
GO:0070589	cellular component macromolecule biosynthetic process
GO:0002833	positive regulation of response to biotic stimulus
GO:0015996	chlorophyll catabolic process
GO:0051238	sequestering of metal ion
GO:0033044	regulation of chromosome organization
GO:0009251	glucan catabolic process
GO:0002252	immune effector process
GO:0051640	organelle localization
GO:0006576	cellular biogenic amine metabolic process
GO:0007005	mitochondrion organization
GO:0000819	sister chromatid segregation
GO:0010075	regulation of meristem growth
GO:0044106	cellular amine metabolic process
GO:0010252	auxin homeostasis
GO:2001057	reactive nitrogen species metabolic process
GO:0009740	gibberellic acid mediated signaling pathway
GO:0044786	cell cycle DNA replication
GO:0048284	organelle fusion
GO:0006497	protein lipidation
GO:0042158	lipoprotein biosynthetic process
GO:0051607	defense response to virus
GO:0006560	proline metabolic process
GO:0055069	zinc ion homeostasis
GO:0065002	intracellular protein transmembrane transport
GO:0006399	tRNA metabolic process
GO:0070925	organelle assembly
GO:0010109	regulation of photosynthesis
GO:0034284	response to monosaccharide
GO:0010218	response to far red light
GO:0042157	lipoprotein metabolic process
GO:0018022	peptidyl-lysine methylation
GO:0010501	RNA secondary structure unwinding
GO:0048764	trichoblast maturation
GO:0048765	root hair cell differentiation
GO:0006275	regulation of DNA replication
GO:2000022	regulation of jasmonic acid mediated signaling pathway
GO:0034504	protein localization to nucleus
GO:0000462	maturation of SSU-rRNA from tricistronic rRNA transcript (SSU-rRNA, 5.8S rRNA, LSU-rRNA)
GO:0006305	DNA alkylation
GO:0006306	DNA methylation
GO:2000242	negative regulation of reproductive process
GO:0016573	histone acetylation
GO:0018393	internal peptidyl-lysine acetylation
GO:0018394	peptidyl-lysine acetylation
GO:0035266	meristem growth
GO:0046474	glycerophospholipid biosynthetic process
GO:1903509	liposaccharide metabolic process
GO:0006401	RNA catabolic process
GO:0061025	membrane fusion
GO:0000041	transition metal ion transport
GO:0051604	protein maturation
GO:0070417	cellular response to cold
GO:0006561	proline biosynthetic process
GO:0009065	glutamine family amino acid catabolic process
GO:0048579	negative regulation of long-day photoperiodism, flowering
GO:1900150	regulation of defense response to fungus
GO:2001020	regulation of response to DNA damage stimulus
GO:0010196	nonphotochemical quenching
GO:0032886	regulation of microtubule-based process
GO:0070507	regulation of microtubule cytoskeleton organization
GO:1990066	energy quenching
GO:0005983	starch catabolic process
GO:0009789	positive regulation of abscisic acid-activated signaling pathway
GO:0015706	nitrate transport
GO:0050826	response to freezing
GO:0098661	inorganic anion transmembrane transport
GO:1901401	regulation of tetrapyrrole metabolic process
GO:1901421	positive regulation of response to alcohol
GO:0044801	single-organism membrane fusion
GO:0010928	regulation of auxin mediated signaling pathway
GO:0032271	regulation of protein polymerization
GO:0051304	chromosome separation
GO:0065009	regulation of molecular function
GO:0031329	regulation of cellular catabolic process
GO:0006906	vesicle fusion
GO:0006661	phosphatidylinositol biosynthetic process
GO:0009685	gibberellin metabolic process
GO:0006302	double-strand break repair
GO:0043094	cellular metabolic compound salvage
GO:0044743	intracellular protein transmembrane import
GO:0042278	purine nucleoside metabolic process
GO:0048469	cell maturation
GO:0048645	organ formation
GO:0009084	glutamine family amino acid biosynthetic process
GO:0071470	cellular response to osmotic stress
GO:0071489	cellular response to red or far red light
GO:0044247	cellular polysaccharide catabolic process
GO:0009312	oligosaccharide biosynthetic process
GO:0009943	adaxial/abaxial axis specification
GO:0051193	regulation of cofactor metabolic process
GO:0006862	nucleotide transport
GO:0030422	production of siRNA involved in RNA interference
GO:0010119	regulation of stomatal movement
GO:0006665	sphingolipid metabolic process
GO:0016246	RNA interference
GO:0010941	regulation of cell death
GO:0022406	membrane docking
GO:0034968	histone lysine methylation
GO:0009247	glycolipid biosynthetic process
GO:0051258	protein polymerization
GO:0010087	phloem or xylem histogenesis
GO:0016036	cellular response to phosphate starvation
GO:0031400	negative regulation of protein modification process
GO:0012501	programmed cell death
GO:1901293	nucleoside phosphate biosynthetic process
GO:0006865	amino acid transport
GO:0009165	nucleotide biosynthetic process
GO:0000070	mitotic sister chromatid segregation
GO:0006814	sodium ion transport
GO:0009646	response to absence of light
GO:0009960	endosperm development
GO:0051783	regulation of nuclear division
GO:0000038	very long-chain fatty acid metabolic process
GO:0000478	endonucleolytic cleavage involved in rRNA processing
GO:0016122	xanthophyll metabolic process
GO:0031125	rRNA 3'-end processing
GO:0080188	RNA-directed DNA methylation
GO:0042274	ribosomal small subunit biogenesis
GO:0090174	organelle membrane fusion
GO:0006281	DNA repair
GO:1903825	organic acid transmembrane transport
GO:0006505	GPI anchor metabolic process
GO:0006506	GPI anchor biosynthetic process
GO:0051651	maintenance of location in cell
GO:0071941	nitrogen cycle metabolic process
GO:1901616	organic hydroxy compound catabolic process
GO:1903959	regulation of anion transmembrane transport
GO:0009640	photomorphogenesis
GO:0009069	serine family amino acid metabolic process
GO:0045814	negative regulation of gene expression, epigenetic
GO:0048193	Golgi vesicle transport
GO:0046128	purine ribonucleoside metabolic process
GO:0042023	DNA endoreduplication
GO:0009072	aromatic amino acid family metabolic process
GO:0006397	mRNA processing
GO:0007264	small GTPase mediated signal transduction
GO:0009937	regulation of gibberellic acid mediated signaling pathway
GO:0015780	nucleotide-sugar transport
GO:0016106	sesquiterpenoid biosynthetic process
GO:0043255	regulation of carbohydrate biosynthetic process
GO:0051053	negative regulation of DNA metabolic process
GO:0055075	potassium ion homeostasis
GO:0006334	nucleosome assembly
GO:0007276	gamete generation
GO:0009749	response to glucose
GO:0010639	negative regulation of organelle organization
GO:0000911	cytokinesis by cell plate formation
GO:0006563	L-serine metabolic process
GO:0010017	red or far-red light signaling pathway
GO:0042435	indole-containing compound biosynthetic process
GO:0006914	autophagy
GO:0043254	regulation of protein complex assembly
GO:0046351	disaccharide biosynthetic process
GO:0006775	fat-soluble vitamin metabolic process
GO:0010189	vitamin E biosynthetic process
GO:0019217	regulation of fatty acid metabolic process
GO:0042360	vitamin E metabolic process
GO:0042362	fat-soluble vitamin biosynthetic process
GO:0042793	transcription from plastid promoter
GO:2000021	regulation of ion homeostasis
GO:0009746	response to hexose
GO:0035670	plant-type ovary development
GO:0043543	protein acylation
GO:0008380	RNA splicing
GO:0009259	ribonucleotide metabolic process
GO:0006473	protein acetylation
GO:0010555	response to mannitol
GO:0031110	regulation of microtubule polymerization or depolymerization
GO:0042304	regulation of fatty acid biosynthetic process
GO:0043433	negative regulation of sequence-specific DNA binding transcription factor activity
GO:0050829	defense response to Gram-negative bacterium
GO:0055070	copper ion homeostasis
GO:0070370	cellular heat acclimation
GO:0090377	seed trichome initiation
GO:0006879	cellular iron ion homeostasis
GO:0010143	cutin biosynthetic process
GO:0042391	regulation of membrane potential
GO:0047484	regulation of response to osmotic stress
GO:0090329	regulation of DNA-dependent DNA replication
GO:0071804	cellular potassium ion transport
GO:0071805	potassium ion transmembrane transport
GO:0010393	galacturonan metabolic process
GO:0045488	pectin metabolic process
GO:0070647	protein modification by small protein conjugation or removal
GO:0009914	hormone transport
GO:0048467	gynoecium development
GO:0006098	pentose-phosphate shunt
GO:0009566	fertilization
GO:0009625	response to insect
GO:0051510	regulation of unidimensional cell growth
GO:0006766	vitamin metabolic process
GO:0000281	mitotic cytokinesis
GO:0030490	maturation of SSU-rRNA
GO:0031050	dsRNA fragmentation
GO:0042430	indole-containing compound metabolic process
GO:0043331	response to dsRNA
GO:0070918	production of small RNA involved in gene silencing by RNA
GO:0071359	cellular response to dsRNA
GO:0031047	gene silencing by RNA
GO:0009853	photorespiration
GO:0010193	response to ozone
GO:0010305	leaf vascular tissue pattern formation
GO:0016109	tetraterpenoid biosynthetic process
GO:0016117	carotenoid biosynthetic process
GO:0060548	negative regulation of cell death
GO:0071472	cellular response to salt stress
GO:0008361	regulation of cell size
GO:0034728	nucleosome organization
GO:0048440	carpel development
GO:0097164	ammonium ion metabolic process
GO:0030243	cellulose metabolic process
GO:0002213	defense response to insect
GO:0005978	glycogen biosynthetic process
GO:0006882	cellular zinc ion homeostasis
GO:0009645	response to low light intensity stimulus
GO:0019747	regulation of isoprenoid metabolic process
GO:0034620	cellular response to unfolded protein
GO:0071421	manganese ion transmembrane transport
GO:0080022	primary root development
GO:1901463	regulation of tetrapyrrole biosynthetic process
GO:0032506	cytokinetic process
GO:1902410	mitotic cytokinetic process
GO:0032956	regulation of actin cytoskeleton organization
GO:0032970	regulation of actin filament-based process
GO:0048278	vesicle docking
GO:0051817	modification of morphology or physiology of other organism involved in symbiotic interaction
GO:0055081	anion homeostasis
GO:0000910	cytokinesis
GO:0048767	root hair elongation
GO:0071322	cellular response to carbohydrate stimulus
GO:2000280	regulation of root development
GO:0009636	response to toxic substance
GO:0010101	post-embryonic root morphogenesis
GO:0006213	pyrimidine nucleoside metabolic process
GO:0010039	response to iron ion
GO:0046131	pyrimidine ribonucleoside metabolic process
GO:0051129	negative regulation of cellular component organization
GO:2000024	regulation of leaf development
GO:0048481	ovule development
GO:0051701	interaction with host
GO:0055088	lipid homeostasis
GO:0009682	induced systemic resistance
GO:0010267	production of ta-siRNAs involved in RNA interference
GO:0032844	regulation of homeostatic process
GO:0032875	regulation of DNA endoreduplication
GO:0051567	histone H3-K9 methylation
GO:0061647	histone H3-K9 modification
GO:0090056	regulation of chlorophyll metabolic process
GO:1903409	reactive oxygen species biosynthetic process
GO:2000652	regulation of secondary cell wall biogenesis
GO:0044265	cellular macromolecule catabolic process
GO:0060918	auxin transport
GO:0051168	nuclear export
GO:0061640	cytoskeleton-dependent cytokinesis
GO:0006342	chromatin silencing
GO:0015758	glucose transport
GO:1904659	glucose transmembrane transport
GO:0006536	glutamate metabolic process
GO:0006935	chemotaxis
GO:0009944	polarity specification of adaxial/abaxial axis
GO:0010162	seed dormancy process
GO:0010166	wax metabolic process
GO:0010183	pollen tube guidance
GO:0022611	dormancy process
GO:0034661	ncRNA catabolic process
GO:0042330	taxis
GO:0046460	neutral lipid biosynthetic process
GO:0046463	acylglycerol biosynthetic process
GO:0050918	positive chemotaxis
GO:0000018	regulation of DNA recombination
GO:0007584	response to nutrient
GO:0009083	branched-chain amino acid catabolic process
GO:0010205	photoinhibition
GO:0010232	vascular transport
GO:0010233	phloem transport
GO:0015766	disaccharide transport
GO:0015770	sucrose transport
GO:0015772	oligosaccharide transport
GO:0032119	sequestering of zinc ion
GO:0035246	peptidyl-arginine N-methylation
GO:0035247	peptidyl-arginine omega-N-methylation
GO:0042372	phylloquinone biosynthetic process
GO:0042374	phylloquinone metabolic process
GO:0043155	negative regulation of photosynthesis, light reaction
GO:0051668	localization within membrane
GO:0051865	protein autoubiquitination
GO:0048653	anther development
GO:0006323	DNA packaging
GO:0072527	pyrimidine-containing compound metabolic process
GO:0006626	protein targeting to mitochondrion
GO:0042886	amide transport
GO:0051656	establishment of organelle localization
GO:0070585	protein localization to mitochondrion
GO:0072655	establishment of protein localization to mitochondrion
GO:0007062	sister chromatid cohesion
GO:0009567	double fertilization forming a zygote and endosperm
GO:0031338	regulation of vesicle fusion
GO:0046173	polyol biosynthetic process
GO:0051495	positive regulation of cytoskeleton organization
GO:0000209	protein polyubiquitination
GO:0016441	posttranscriptional gene silencing
GO:0009070	serine family amino acid biosynthetic process
GO:0009698	phenylpropanoid metabolic process
GO:0045786	negative regulation of cell cycle
GO:0006638	neutral lipid metabolic process
GO:0006639	acylglycerol metabolic process
GO:0043628	ncRNA 3'-end processing
GO:1903338	regulation of cell wall organization or biogenesis
GO:0044089	positive regulation of cellular component biogenesis
GO:1902275	regulation of chromatin organization
GO:1903308	regulation of chromatin modification
GO:0008064	regulation of actin polymerization or depolymerization
GO:0030832	regulation of actin filament length
GO:0033500	carbohydrate homeostasis
GO:0035966	response to topologically incorrect protein
GO:0002684	positive regulation of immune system process
GO:0005991	trehalose metabolic process
GO:0010102	lateral root morphogenesis
GO:0050778	positive regulation of immune response
GO:0010212	response to ionizing radiation
GO:0031348	negative regulation of defense response
GO:0045492	xylan biosynthetic process
GO:0045595	regulation of cell differentiation
GO:0071369	cellular response to ethylene stimulus
GO:0000079	regulation of cyclin-dependent protein serine/threonine kinase activity
GO:0000165	MAPK cascade
GO:0007051	spindle organization
GO:0008154	actin polymerization or depolymerization
GO:0040011	locomotion
GO:0044003	modification by symbiont of host morphology or physiology
GO:0046434	organophosphate catabolic process
GO:0009798	axis specification
GO:0042558	pteridine-containing compound metabolic process
GO:0051348	negative regulation of transferase activity
GO:0040034	regulation of development, heterochronic
GO:0015749	monosaccharide transport
GO:0006552	leucine catabolic process
GO:0007231	osmosensory signaling pathway
GO:0009697	salicylic acid biosynthetic process
GO:0009700	indole phytoalexin biosynthetic process
GO:0010021	amylopectin biosynthetic process
GO:0010231	maintenance of seed dormancy
GO:0019336	phenol-containing compound catabolic process
GO:0030030	cell projection organization
GO:0030031	cell projection assembly
GO:0031112	positive regulation of microtubule polymerization or depolymerization
GO:0034389	lipid particle organization
GO:0042939	tripeptide transport
GO:0043476	pigment accumulation
GO:0046168	glycerol-3-phosphate catabolic process
GO:0046217	indole phytoalexin metabolic process
GO:0071219	cellular response to molecule of bacterial origin
GO:0072531	pyrimidine-containing compound transmembrane transport
GO:0090069	regulation of ribosome biogenesis
GO:0097437	maintenance of dormancy
GO:2000896	amylopectin metabolic process
GO:0030244	cellulose biosynthetic process
GO:0035428	hexose transmembrane transport
GO:0000272	polysaccharide catabolic process
GO:0000479	endonucleolytic cleavage of tricistronic rRNA transcript (SSU-rRNA, 5.8S rRNA, LSU-rRNA)
GO:0006607	NLS-bearing protein import into nucleus
GO:0010380	regulation of chlorophyll biosynthetic process
GO:0015781	pyrimidine nucleotide-sugar transport
GO:0030026	cellular manganese ion homeostasis
GO:0030968	endoplasmic reticulum unfolded protein response
GO:0032544	plastid translation
GO:0033539	fatty acid beta-oxidation using acyl-CoA dehydrogenase
GO:0034644	cellular response to UV
GO:0046352	disaccharide catabolic process
GO:0050777	negative regulation of immune response
GO:0051050	positive regulation of transport
GO:0052646	alditol phosphate metabolic process
GO:2000762	regulation of phenylpropanoid metabolic process
GO:0008033	tRNA processing
GO:0046323	glucose import
GO:0035194	posttranscriptional gene silencing by RNA
GO:0005623	cell
GO:0044464	cell part
GO:0005622	intracellular
GO:0044424	intracellular part
GO:0043227	membrane-bounded organelle
GO:0043231	intracellular membrane-bounded organelle
GO:0043226	organelle
GO:0043229	intracellular organelle
GO:0005737	cytoplasm
GO:0044444	cytoplasmic part
GO:0044422	organelle part
GO:0044446	intracellular organelle part
GO:0009536	plastid
GO:0009507	chloroplast
GO:0044435	plastid part
GO:0044434	chloroplast part
GO:0005829	cytosol
GO:0009532	plastid stroma
GO:0009570	chloroplast stroma
GO:0009526	plastid envelope
GO:0005886	plasma membrane
GO:0009941	chloroplast envelope
GO:0031984	organelle subcompartment
GO:0071944	cell periphery
GO:0005634	nucleus
GO:0012505	endomembrane system
GO:0031967	organelle envelope
GO:0031975	envelope
GO:0009579	thylakoid
GO:0009534	chloroplast thylakoid
GO:0031976	plastid thylakoid
GO:0005794	Golgi apparatus
GO:0005777	peroxisome
GO:0042579	microbody
GO:0005773	vacuole
GO:0031090	organelle membrane
GO:0043228	non-membrane-bounded organelle
GO:0043232	intracellular non-membrane-bounded organelle
GO:0098805	whole membrane
GO:0030054	cell junction
GO:0005911	cell-cell junction
GO:0098588	bounding membrane of organelle
GO:0009506	plasmodesma
GO:0055044	symplast
GO:0042651	thylakoid membrane
GO:0005730	nucleolus
GO:0031974	membrane-enclosed lumen
GO:0043233	organelle lumen
GO:0070013	intracellular organelle lumen
GO:0005774	vacuolar membrane
GO:0044437	vacuolar part
GO:0031981	nuclear lumen
GO:0005768	endosome
GO:0005739	mitochondrion
GO:0044436	thylakoid part
GO:0055035	plastid thylakoid membrane
GO:0098791	Golgi subcompartment
GO:0009535	chloroplast thylakoid membrane
GO:0005802	trans-Golgi network
GO:0044428	nuclear part
GO:0031977	thylakoid lumen
GO:0034357	photosynthetic membrane
GO:0048046	apoplast
GO:0044431	Golgi apparatus part
GO:0015630	microtubule cytoskeleton
GO:0005856	cytoskeleton
GO:0044445	cytosolic part
GO:0005783	endoplasmic reticulum
GO:0044430	cytoskeletal part
GO:0022626	cytosolic ribosome
GO:0044427	chromosomal part
GO:0005694	chromosome
GO:0010319	stromule
GO:0005875	microtubule associated complex
GO:0009543	chloroplast thylakoid lumen
GO:0031978	plastid thylakoid lumen
GO:0009505	plant-type cell wall
GO:0005874	microtubule
GO:0019898	extrinsic component of membrane
GO:0000793	condensed chromosome
GO:0005871	kinesin complex
GO:0005881	cytoplasmic microtubule
GO:0042170	plastid membrane
GO:0005618	cell wall
GO:0009654	photosystem II oxygen evolving complex
GO:0030312	external encapsulating structure
GO:0055028	cortical microtubule
GO:0010287	plastoglobule
GO:0000228	nuclear chromosome
GO:0032991	macromolecular complex
GO:0031969	chloroplast membrane
GO:0044454	nuclear chromosome part
GO:0043234	protein complex
GO:0022625	cytosolic large ribosomal subunit
GO:0000794	condensed nuclear chromosome
GO:0044438	microbody part
GO:0044439	peroxisomal part
GO:0009528	plastid inner membrane
GO:0030686	90S preribosome
GO:0009574	preprophase band
GO:0042995	cell projection
GO:0042555	MCM complex
GO:0009295	nucleoid
GO:0005778	peroxisomal membrane
GO:0031903	microbody membrane
GO:0009706	chloroplast inner membrane
GO:0009501	amyloplast
GO:0098687	chromosomal region
GO:0031012	extracellular matrix
GO:0032993	protein-DNA complex
GO:0005770	late endosome
GO:0044459	plasma membrane part
GO:0005667	transcription factor complex
GO:0030684	preribosome
GO:0005657	replication fork
GO:0005515	protein binding
GO:0035639	purine ribonucleoside triphosphate binding
GO:0003677	DNA binding
GO:0016740	transferase activity
GO:0005524	ATP binding
GO:0005215	transporter activity
GO:0043168	anion binding
GO:0036094	small molecule binding
GO:0022857	transmembrane transporter activity
GO:0022892	substrate-specific transporter activity
GO:0000166	nucleotide binding
GO:1901265	nucleoside phosphate binding
GO:0001071	nucleic acid binding transcription factor activity
GO:0003700	transcription factor activity, sequence-specific DNA binding
GO:0003723	RNA binding
GO:0022891	substrate-specific transmembrane transporter activity
GO:0042802	identical protein binding
GO:0043565	sequence-specific DNA binding
GO:0042578	phosphoric ester hydrolase activity
GO:0044877	macromolecular complex binding
GO:0015075	ion transmembrane transporter activity
GO:0016791	phosphatase activity
GO:0016491	oxidoreductase activity
GO:0097367	carbohydrate derivative binding
GO:0032553	ribonucleotide binding
GO:0016757	transferase activity, transferring glycosyl groups
GO:0003824	catalytic activity
GO:0001882	nucleoside binding
GO:0032549	ribonucleoside binding
GO:0001883	purine nucleoside binding
GO:0032550	purine ribonucleoside binding
GO:0032555	purine ribonucleotide binding
GO:0016817	hydrolase activity, acting on acid anhydrides
GO:0017076	purine nucleotide binding
GO:0008092	cytoskeletal protein binding
GO:0016887	ATPase activity
GO:0016818	hydrolase activity, acting on acid anhydrides, in phosphorus-containing anhydrides
GO:0016462	pyrophosphatase activity
GO:0032403	protein complex binding
GO:0015631	tubulin binding
GO:0008017	microtubule binding
GO:0042803	protein homodimerization activity
GO:0004721	phosphoprotein phosphatase activity
GO:0017111	nucleoside-triphosphatase activity
GO:0016874	ligase activity
GO:0016301	kinase activity
GO:0019899	enzyme binding
GO:0042623	ATPase activity, coupled
GO:0005198	structural molecule activity
GO:0016772	transferase activity, transferring phosphorus-containing groups
GO:0032559	adenyl ribonucleotide binding
GO:0048037	cofactor binding
GO:0030554	adenyl nucleotide binding
GO:0022804	active transmembrane transporter activity
GO:0008324	cation transmembrane transporter activity
GO:0005525	GTP binding
GO:0032561	guanyl ribonucleotide binding
GO:0008509	anion transmembrane transporter activity
GO:0019001	guanyl nucleotide binding
GO:0003735	structural constituent of ribosome
GO:0008757	S-adenosylmethionine-dependent methyltransferase activity
GO:0004553	hydrolase activity, hydrolyzing O-glycosyl compounds
GO:0008047	enzyme activator activity
GO:0005516	calmodulin binding
GO:0043566	structure-specific DNA binding
GO:0016773	phosphotransferase activity, alcohol group as acceptor
GO:0050662	coenzyme binding
GO:0008289	lipid binding
GO:0003777	microtubule motor activity
GO:0016798	hydrolase activity, acting on glycosyl bonds
GO:0003774	motor activity
GO:0016627	oxidoreductase activity, acting on the CH-CH group of donors
GO:0005509	calcium ion binding
GO:0016758	transferase activity, transferring hexosyl groups
GO:0016645	oxidoreductase activity, acting on the CH-NH group of donors
GO:0046873	metal ion transmembrane transporter activity
GO:0000988	transcription factor activity, protein binding
GO:0003690	double-stranded DNA binding
GO:1901476	carbohydrate transporter activity
GO:0015291	secondary active transmembrane transporter activity
GO:0015144	carbohydrate transmembrane transporter activity
GO:0000989	transcription factor activity, transcription factor binding
GO:0051020	GTPase binding
GO:0004842	ubiquitin-protein transferase activity
GO:0016746	transferase activity, transferring acyl groups
GO:0046982	protein heterodimerization activity
GO:0022890	inorganic cation transmembrane transporter activity
GO:0019787	ubiquitin-like protein transferase activity
GO:0016209	antioxidant activity
GO:0005096	GTPase activator activity
GO:0016407	acetyltransferase activity
GO:0008173	RNA methyltransferase activity
GO:0003712	transcription cofactor activity
GO:0008514	organic anion transmembrane transporter activity
GO:0015103	inorganic anion transmembrane transporter activity
GO:0015294	solute:cation symporter activity
GO:0016860	intramolecular oxidoreductase activity
GO:0005543	phospholipid binding
GO:0016747	transferase activity, transferring acyl groups other than amino-acyl groups
GO:0016741	transferase activity, transferring one-carbon groups
GO:0051536	iron-sulfur cluster binding
GO:0051540	metal cluster binding
GO:0008168	methyltransferase activity
GO:0017016	Ras GTPase binding
GO:0031267	small GTPase binding
GO:0016879	ligase activity, forming carbon-nitrogen bonds
GO:0051119	sugar transmembrane transporter activity
GO:0030695	GTPase regulator activity
GO:0005342	organic acid transmembrane transporter activity
GO:0005507	copper ion binding
GO:0016614	oxidoreductase activity, acting on CH-OH group of donors
GO:0015293	symporter activity
GO:0004601	peroxidase activity
GO:0004672	protein kinase activity
GO:0060089	molecular transducer activity
GO:0016684	oxidoreductase activity, acting on peroxide as acceptor
GO:0043492	ATPase activity, coupled to movement of substances
GO:0003682	chromatin binding
GO:0016853	isomerase activity
GO:0060589	nucleoside-triphosphatase regulator activity
GO:0072509	divalent inorganic cation transmembrane transporter activity
GO:0050660	flavin adenine dinucleotide binding
GO:0004683	calmodulin-dependent protein kinase activity
GO:0004871	signal transducer activity
GO:0031409	pigment binding
GO:0008026	ATP-dependent helicase activity
GO:0070035	purine NTP-dependent helicase activity
GO:0046943	carboxylic acid transmembrane transporter activity
GO:0016410	N-acyltransferase activity
GO:0003713	transcription coactivator activity
GO:0001228	transcriptional activator activity, RNA polymerase II transcription regulatory region sequence-specific binding
GO:0015295	solute:proton symporter activity
GO:0005351	sugar:proton symporter activity
GO:0005402	cation:sugar symporter activity
GO:0008080	N-acetyltransferase activity
GO:0008276	protein methyltransferase activity
GO:0009931	calcium-dependent protein serine/threonine kinase activity
GO:0010857	calcium-dependent protein kinase activity
GO:0016877	ligase activity, forming carbon-sulfur bonds
GO:0008649	rRNA methyltransferase activity
GO:0008170	N-methyltransferase activity
GO:0016298	lipase activity
GO:0015267	channel activity
GO:0022803	passive transmembrane transporter activity
GO:0000975	regulatory region DNA binding
GO:0001067	regulatory region nucleic acid binding
GO:0016820	hydrolase activity, acting on acid anhydrides, catalyzing transmembrane movement of substances
GO:0015562	efflux transmembrane transporter activity
GO:0080161	auxin transmembrane transporter activity
GO:2001070	starch binding
GO:0030170	pyridoxal phosphate binding
GO:0016616	oxidoreductase activity, acting on the CH-OH group of donors, NAD or NADP as acceptor
GO:0016667	oxidoreductase activity, acting on a sulfur group of donors
GO:0051213	dioxygenase activity
GO:0004674	protein serine/threonine kinase activity
GO:0044212	transcription regulatory region DNA binding
GO:0046915	transition metal ion transmembrane transporter activity
GO:0015399	primary active transmembrane transporter activity
GO:0015405	P-P-bond-hydrolysis-driven transmembrane transporter activity
GO:0016810	hydrolase activity, acting on carbon-nitrogen (but not peptide) bonds
GO:0042626	ATPase activity, coupled to transmembrane movement of substances
GO:0008194	UDP-glycosyltransferase activity
GO:0061659	ubiquitin-like protein ligase activity
GO:0061630	ubiquitin protein ligase activity
GO:0010329	auxin efflux transmembrane transporter activity
GO:0016762	xyloglucan:xyloglucosyl transferase activity
GO:0003924	GTPase activity
GO:0022838	substrate-specific channel activity
GO:0035091	phosphatidylinositol binding
GO:0008237	metallopeptidase activity
GO:0016763	transferase activity, transferring pentosyl groups
GO:0004252	serine-type endopeptidase activity
GO:0016836	hydro-lyase activity
GO:0019900	kinase binding
GO:0004004	ATP-dependent RNA helicase activity
GO:0008186	RNA-dependent ATPase activity
GO:0008236	serine-type peptidase activity
GO:0017171	serine hydrolase activity
GO:0016854	racemase and epimerase activity
GO:0003779	actin binding
GO:0015036	disulfide oxidoreductase activity
GO:0016646	oxidoreductase activity, acting on the CH-NH group of donors, NAD or NADP as acceptor
GO:0016903	oxidoreductase activity, acting on the aldehyde or oxo group of donors
GO:0016634	oxidoreductase activity, acting on the CH-CH group of donors, oxygen as acceptor
GO:0017137	Rab GTPase binding
GO:0015171	amino acid transmembrane transporter activity
GO:0008094	DNA-dependent ATPase activity
GO:0042054	histone methyltransferase activity
GO:0042277	peptide binding
GO:0008374	O-acyltransferase activity
GO:0005048	signal sequence binding
GO:0016857	racemase and epimerase activity, acting on carbohydrates and derivatives
GO:0003724	RNA helicase activity
GO:0016628	oxidoreductase activity, acting on the CH-CH group of donors, NAD or NADP as acceptor
GO:0051287	NAD binding
GO:1901505	carbohydrate derivative transporter activity
GO:0033218	amide binding
GO:0000062	fatty-acyl-CoA binding
GO:0016774	phosphotransferase activity, carboxyl group as acceptor
GO:0008375	acetylglucosaminyltransferase activity
GO:0051537	2 iron, 2 sulfur cluster binding
GO:0003697	single-stranded DNA binding
GO:0015035	protein disulfide oxidoreductase activity
GO:0004373	glycogen (starch) synthase activity
GO:0001047	core promoter binding
GO:0003684	damaged DNA binding
GO:0015077	monovalent inorganic cation transmembrane transporter activity
GO:0043621	protein self-association
GO:0003905	alkylbase DNA N-glycosylase activity
GO:0008725	DNA-3-methyladenine glycosylase activity
GO:0043733	DNA-3-methylbase glycosylase activity
GO:0031406	carboxylic acid binding
GO:0043177	organic acid binding
GO:0016671	oxidoreductase activity, acting on a sulfur group of donors, disulfide as acceptor
GO:0050897	cobalt ion binding
GO:0016620	oxidoreductase activity, acting on the aldehyde or oxo group of donors, NAD or NADP as acceptor
GO:0000030	mannosyltransferase activity
GO:0008536	Ran GTPase binding
GO:0005484	SNAP receptor activity
GO:0016706	oxidoreductase activity, acting on paired donors, with incorporation or reduction of molecular oxygen, 2-oxoglutarate as one donor, and incorporation of one atom each of oxygen into both donors
GO:0004402	histone acetyltransferase activity
GO:0061733	peptide-lysine-N-acetyltransferase activity
GO:0008169	C-methyltransferase activity
GO:0019202	amino acid kinase activity
GO:0000149	SNARE binding
GO:0005355	glucose transmembrane transporter activity
GO:0005216	ion channel activity
GO:0016866	intramolecular transferase activity
GO:0001046	core promoter sequence-specific DNA binding
GO:0000981	RNA polymerase II transcription factor activity, sequence-specific DNA binding
GO:0000996	core DNA-dependent RNA polymerase binding promoter specificity activity
GO:0005487	nucleocytoplasmic transporter activity
GO:0016635	oxidoreductase activity, acting on the CH-CH group of donors, quinone or related compound as acceptor
GO:0016813	hydrolase activity, acting on carbon-nitrogen (but not peptide) bonds, in linear amidines
GO:0016987	sigma factor activity
GO:0003995	acyl-CoA dehydrogenase activity
GO:0015605	organophosphate ester transmembrane transporter activity
GO:0015079	potassium ion transmembrane transporter activity
GO:0016829	lyase activity
GO:0005385	zinc ion transmembrane transporter activity
GO:0005384	manganese ion transmembrane transporter activity
GO:0033293	monocarboxylic acid binding
GO:0015145	monosaccharide transmembrane transporter activity
GO:0015149	hexose transmembrane transporter activity
GO:0019901	protein kinase binding
GO:0034212	peptide N-acetyltransferase activity
GO:0003756	protein disulfide isomerase activity
GO:0016864	intramolecular oxidoreductase activity, transposing S-S bonds
GO:0003725	double-stranded RNA binding
GO:0004722	protein serine/threonine phosphatase activity
GO:0016780	phosphotransferase activity, for other substituted phosphate groups
GO:0000287	magnesium ion binding
GO:0004872	receptor activity
GO:0003950	NAD+ ADP-ribosyltransferase activity
GO:0005088	Ras guanyl-nucleotide exchange factor activity
GO:0008134	transcription factor binding
GO:0071949	FAD binding
GO:0003993	acid phosphatase activity
GO:1901677	phosphate transmembrane transporter activity
GO:0015932	nucleobase-containing compound transmembrane transporter activity
GO:0008469	histone-arginine N-methyltransferase activity
GO:0016273	arginine N-methyltransferase activity
GO:0016274	protein-arginine N-methyltransferase activity
GO:0004177	aminopeptidase activity
GO:0042393	histone binding
GO:0003727	single-stranded RNA binding
GO:0015215	nucleotide transmembrane transporter activity
GO:0019203	carbohydrate phosphatase activity
GO:0016830	carbon-carbon lyase activity
GO:0004222	metalloendopeptidase activity
GO:0005244	voltage-gated ion channel activity
GO:0022832	voltage-gated channel activity
GO:0004743	pyruvate kinase activity
GO:0008409	5'-3' exonuclease activity
GO:0019139	cytokinin dehydrogenase activity
GO:0034593	phosphatidylinositol bisphosphate phosphatase activity
GO:0052890	oxidoreductase activity, acting on the CH-CH group of donors, with a flavin as acceptor
GO:0005085	guanyl-nucleotide exchange factor activity
GO:0098772	molecular function regulator
GO:0005057	receptor signaling protein activity
GO:0016814	hydrolase activity, acting on carbon-nitrogen (but not peptide) bonds, in cyclic amidines
GO:0016881	acid-amino acid ligase activity
GO:0016405	CoA-ligase activity
GO:0016833	oxo-acid-lyase activity
GO:0052866	phosphatidylinositol phosphate phosphatase activity
GO:0032182	ubiquitin-like protein binding
GO:0001053	plastid sigma factor activity
GO:0003951	NAD+ kinase activity
GO:0004133	glycogen debranching enzyme activity
GO:0004367	glycerol-3-phosphate dehydrogenase [NAD+] activity
GO:0009011	starch synthase activity
GO:0016207	4-coumarate-CoA ligase activity
GO:0016647	oxidoreductase activity, acting on the CH-NH group of donors, oxygen as acceptor
GO:0051183	vitamin transporter activity
GO:0004565	beta-galactosidase activity
GO:0016307	phosphatidylinositol phosphate kinase activity
GO:0016861	intramolecular oxidoreductase activity, interconverting aldoses and ketoses
GO:0005089	Rho guanyl-nucleotide exchange factor activity
GO:0016878	acid-thiol ligase activity
GO:0019104	DNA N-glycosylase activity
GO:0038023	signaling receptor activity
GO:0005261	cation channel activity
GO:0005319	lipid transporter activity
GO:0015665	alcohol transmembrane transporter activity
GO:1901618	organic hydroxy compound transmembrane transporter activity
GO:0004725	protein tyrosine phosphatase activity
GO:0016278	lysine N-methyltransferase activity
GO:0016279	protein-lysine N-methyltransferase activity
GO:0009055	electron carrier activity
GO:0004003	ATP-dependent DNA helicase activity
GO:0046527	glucosyltransferase activity
GO:0051082	unfolded protein binding
GO:0004620	phospholipase activity
GO:0019205	nucleobase-containing compound kinase activity
GO:0003978	UDP-glucose 4-epimerase activity
GO:0004030	aldehyde dehydrogenase [NAD(P)+] activity
GO:0004467	long-chain fatty acid-CoA ligase activity
GO:0005242	inward rectifier potassium channel activity
GO:0008574	ATP-dependent microtubule motor activity, plus-end-directed
GO:0009975	cyclase activity
GO:0015112	nitrate transmembrane transporter activity
GO:0015645	fatty acid ligase activity
GO:0031593	polyubiquitin binding
GO:0035242	protein-arginine omega-N asymmetric methyltransferase activity
GO:0045543	gibberellin 2-beta-dioxygenase activity
GO:0000049	tRNA binding
GO:0016413	O-acetyltransferase activity
GO:0015923	mannosidase activity
GO:0019207	kinase regulator activity
GO:0004029	aldehyde dehydrogenase (NAD) activity
GO:0005381	iron ion transmembrane transporter activity
GO:0046912	transferase activity, transferring acyl groups, acyl groups converted into alkyl on transfer
GO:0005338	nucleotide-sugar transmembrane transporter activity
GO:0008139	nuclear localization sequence binding
GO:0030151	molybdenum ion binding
GO:0034595	phosphatidylinositol phosphate 5-phosphatase activity
GO:0008187	poly-pyrimidine tract binding
GO:0004012	phospholipid-translocating ATPase activity
GO:0004144	diacylglycerol O-acyltransferase activity
GO:0008028	monocarboxylic acid transmembrane transporter activity
GO:0009044	xylan 1,4-beta-xylosidase activity
GO:0016868	intramolecular transferase activity, phosphotransferases
GO:0030955	potassium ion binding
GO:0030983	mismatched DNA binding
GO:0031420	alkali metal ion binding
GO:0097599	xylanase activity
LOC_Os01g63480
LOC_Os01g08760
LOC_Os01g47620
LOC_Os01g56390
LOC_Os01g04190
LOC_Os01g11940
LOC_Os12g05430
LOC_Os01g15979
LOC_Os01g51610
LOC_Os01g50750
LOC_Os01g65460
LOC_Os01g05064
LOC_Os01g70140
LOC_Os01g55974
LOC_Os01g18050
LOC_Os01g07480
LOC_Os05g11550
LOC_Os01g22370
LOC_Os01g51400
LOC_Os01g51540
LOC_Os01g60020
LOC_Os01g15630
LOC_Os10g21268
LOC_Os01g51800
LOC_Os01g62130
LOC_Os01g53140
LOC_Os05g49030
LOC_Os01g56490
LOC_Os01g07320
LOC_Os01g72000
LOC_Os05g41000
LOC_Os01g66830
LOC_Os01g53420
LOC_Os01g04170
LOC_Os01g54580
LOC_Os01g01170
LOC_Os01g62830
LOC_Os01g07520
LOC_Os01g64450
LOC_Os01g02900
LOC_Os01g44230
LOC_Os06g50950
LOC_Os01g14440
LOC_Os01g01660
LOC_Os01g37980
LOC_Os01g45160
LOC_Os01g17180
LOC_Os01g20730
LOC_Os01g58680
LOC_Os01g47690
LOC_Os01g59160
LOC_Os01g46610
LOC_Os01g58800
LOC_Os01g07700
LOC_Os01g71190
LOC_Os01g67490
LOC_Os01g62110
LOC_Os01g67030
LOC_Os01g61400
LOC_Os01g50200
LOC_Os01g58550
LOC_Os01g58080
LOC_Os01g68060
LOC_Os01g53920
LOC_Os01g01640
LOC_Os01g40690
LOC_Os01g37470
LOC_Os01g69950
LOC_Os01g08280
LOC_Os01g06600
LOC_Os01g04470
LOC_Os01g02050
LOC_Os01g09620
LOC_Os01g67134
LOC_Os01g67880
LOC_Os01g05660
LOC_Os01g70020
LOC_Os01g09800
LOC_Os01g02310
LOC_Os01g48610
LOC_Os01g52864
LOC_Os01g07060
LOC_Os01g13530
LOC_Os01g56130
LOC_Os07g30900
LOC_Os01g60730
LOC_Os01g12940
LOC_Os01g06590
LOC_Os01g04409
LOC_Os01g42990
LOC_Os01g48800
LOC_Os02g25850
LOC_Os01g36970
LOC_Os01g22660
LOC_Os01g63400
LOC_Os01g36080
LOC_Os03g43670
LOC_Os01g04800
LOC_Os01g67510
LOC_Os01g57880
LOC_Os01g09640
LOC_Os11g25920
LOC_Os01g45900
LOC_Os01g01380
LOC_Os01g03020
LOC_Os01g60810
LOC_Os01g57570
LOC_Os01g64410
LOC_Os11g13420
LOC_Os01g59890
LOC_Os01g55730
LOC_Os01g44120
LOC_Os01g74140
LOC_Os01g72700
LOC_Os01g42294
LOC_Os01g08110
LOC_Os01g74280
LOC_Os01g16170
LOC_Os08g12160
LOC_Os01g59610
LOC_Os01g56350
LOC_Os01g60910
LOC_Os01g15460
LOC_Os01g04120
LOC_Os04g49780
LOC_Os01g42470
LOC_Os01g40980
LOC_Os01g01080
LOC_Os01g02880
LOC_Os01g58700
LOC_Os01g63770
LOC_Os01g03160
LOC_Os01g37810
LOC_Os05g06980
LOC_Os01g50400
LOC_Os01g03130
LOC_Os01g62060
LOC_Os01g48420
LOC_Os01g65940
LOC_Os01g48320
LOC_Os03g13960
LOC_Os01g55340
LOC_Os01g54030
LOC_Os01g43740
LOC_Os01g66544
LOC_Os01g64490
LOC_Os01g66379
LOC_Os01g50622
LOC_Os01g48710
LOC_Os01g67410
LOC_Os10g40880
LOC_Os01g64960
LOC_Os01g04480
LOC_Os01g50450
LOC_Os01g16600
LOC_Os01g03650
LOC_Os01g20000
LOC_Os01g68140
LOC_Os01g38980
LOC_Os01g01010
LOC_Os01g68790
LOC_Os01g08780
LOC_Os01g10440
LOC_Os01g40700
LOC_Os01g32080
LOC_Os01g73170
LOC_Os01g42650
LOC_Os01g61120
LOC_Os01g53430
LOC_Os01g43170
LOC_Os01g69080
LOC_Os01g62870
LOC_Os01g01450
LOC_Os01g07130
LOC_Os01g51890
LOC_Os01g67720
LOC_Os01g48290
LOC_Os01g05010
LOC_Os01g42010
LOC_Os01g22520
LOC_Os01g32130
LOC_Os08g24310
LOC_Os01g10830
LOC_Os03g47034
LOC_Os01g55540
LOC_Os01g12250
LOC_Os01g44050
LOC_Os01g55500
LOC_Os01g61760
LOC_Os10g21266
LOC_Os01g64650
LOC_Os01g63990
LOC_Os01g10110
LOC_Os03g12570
LOC_Os01g51360
LOC_Os01g03090
LOC_Os01g43390
LOC_Os01g08814
LOC_Os01g64780
LOC_Os01g68700
LOC_Os01g63060
LOC_Os01g72980
LOC_Os01g66120
LOC_Os01g49670
LOC_Os01g54800
LOC_Os01g71060
LOC_Os07g35610
LOC_Os01g53350
LOC_Os01g01680
LOC_Os01g06460
LOC_Os01g52980
LOC_Os01g01710
LOC_Os01g16090
LOC_Os01g56570
LOC_Os01g42460
LOC_Os01g65600
LOC_Os01g63950
LOC_Os01g70780
LOC_Os01g12670
LOC_Os01g63410
LOC_Os01g01960
LOC_Os01g42280
LOC_Os03g56770
LOC_Os01g42040
LOC_Os01g55290
LOC_Os01g46230
LOC_Os01g50010
LOC_Os10g39810
LOC_Os01g17396
LOC_Os02g34300
LOC_Os01g12070
LOC_Os01g14260
LOC_Os01g66710
LOC_Os01g49614
LOC_Os01g61030
LOC_Os01g71180
LOC_Os09g16620
LOC_Os01g16190
LOC_Os01g48620
LOC_Os01g10890
LOC_Os01g54990
LOC_Os01g50080
LOC_Os01g48850
LOC_Os01g16414
LOC_Os01g14932
LOC_Os01g44110
LOC_Os01g51060
LOC_Os01g04200
LOC_Os01g04880
LOC_Os01g43580
LOC_Os01g49529
LOC_Os12g27780
LOC_Os01g52170
LOC_Os01g14540
LOC_Os01g50030
LOC_Os01g15010
LOC_Os01g16670
LOC_Os01g59150
LOC_Os01g17020
LOC_Os01g69210
LOC_Os01g63500
LOC_Os05g37700
LOC_Os01g64000
LOC_Os01g43380
LOC_Os01g41220
LOC_Os01g72900
LOC_Os01g53840
LOC_Os01g54080
LOC_Os01g67054
LOC_Os01g55560
LOC_Os01g45370
LOC_Os01g59910
LOC_Os02g08450
LOC_Os01g59900
LOC_Os01g46380
LOC_Os01g03490
LOC_Os01g16620
LOC_Os01g53730
LOC_Os01g55350
LOC_Os01g12080
LOC_Os01g45470
LOC_Os01g59660
LOC_Os01g59060
LOC_Os01g43610
LOC_Os01g03060
LOC_Os01g09860
LOC_Os01g54520
LOC_Os01g12580
LOC_Os01g16230
LOC_Os01g45110
LOC_Os01g48220
LOC_Os01g49410
LOC_Os01g54910
LOC_Os01g40630
LOC_Os01g04860
LOC_Os01g62820
LOC_Os01g56670
LOC_Os02g10270
LOC_Os01g62410
LOC_Os01g70300
LOC_Os01g08960
LOC_Os01g40570
LOC_Os01g43650
LOC_Os01g12110
LOC_Os01g18584
LOC_Os01g71050
LOC_Os01g69040
LOC_Os01g55795
LOC_Os01g62480
LOC_Os01g17214
LOC_Os11g19810
LOC_Os01g52514
LOC_Os01g65410
LOC_Os01g13390
LOC_Os01g70790
LOC_Os01g07080
LOC_Os01g52780
LOC_Os01g42410
LOC_Os01g15060
LOC_Os01g59860
LOC_Os01g04900
LOC_Os01g61890
LOC_Os01g07400
LOC_Os01g12550
LOC_Os01g64280
LOC_Os01g54930
LOC_Os01g63854
LOC_Os01g40190
LOC_Os01g06000
LOC_Os01g44130
LOC_Os01g56470
LOC_Os01g14870
LOC_Os01g09760
LOC_Os09g33610
LOC_Os01g55520
LOC_Os01g60670
LOC_Os01g66590
LOC_Os01g04930
LOC_Os01g55750
LOC_Os01g43250
LOC_Os01g62500
LOC_Os01g46932
LOC_Os01g60860
LOC_Os01g13460
LOC_Os01g42380
LOC_Os10g22170
LOC_Os01g45200
LOC_Os01g58470
LOC_Os01g71860
LOC_Os01g43851
LOC_Os01g52720
LOC_Os01g70710
LOC_Os01g54400
LOC_Os01g16020
LOC_Os01g57580
LOC_Os01g23360
LOC_Os01g55360
LOC_Os01g12520
LOC_Os01g04300
LOC_Os01g63580
LOC_Os01g03660
LOC_Os01g47350
LOC_Os11g13880
LOC_Os01g09010
LOC_Os01g70220
LOC_Os01g69190
LOC_Os08g20060
LOC_Os01g70550
LOC_Os01g08950
LOC_Os01g13210
LOC_Os01g67340
LOC_Os01g41640
LOC_Os01g13740
LOC_Os01g56320
LOC_Os01g40110
LOC_Os01g10880
LOC_Os01g51850
LOC_Os01g51640
LOC_Os01g63970
LOC_Os01g04350
LOC_Os01g15990
LOC_Os01g01600
[truncated: 10,445 more rows]

## Sheet: Table S4
Table S4.GO analysis of rice DEGs using NetGO 3.0
GO.ID	Term
GO:0009628	response to abiotic stimulus
GO:0009737	response to abscisic acid
GO:1901700	response to oxygen-containing compound
GO:0006270	DNA replication initiation
GO:0001101	response to acid chemical
GO:0009631	cold acclimation
GO:0009266	response to temperature stimulus
GO:0097305	response to alcohol
GO:0009409	response to cold
GO:0009414	response to water deprivation
GO:0009058	biosynthetic process
GO:0009415	response to water
GO:0050896	response to stimulus
GO:0006261	DNA-dependent DNA replication
GO:0033993	response to lipid
GO:0006950	response to stress
GO:0009719	response to endogenous stimulus
GO:0006260	DNA replication
GO:0010033	response to organic substance
GO:0044249	cellular biosynthetic process
GO:0006970	response to osmotic stress
GO:1901576	organic substance biosynthetic process
GO:0044699	single-organism process
GO:0009725	response to hormone
GO:0010035	response to inorganic substance
GO:1901990	regulation of mitotic cell cycle phase transition
GO:0042221	response to chemical
GO:1901987	regulation of cell cycle phase transition
GO:0044763	single-organism cellular process
GO:0007049	cell cycle
GO:0051276	chromosome organization
GO:0044772	mitotic cell cycle phase transition
GO:0044770	cell cycle phase transition
GO:0048523	negative regulation of cellular process
GO:0050794	regulation of cellular process
GO:0031323	regulation of cellular metabolic process
GO:2001057	reactive nitrogen species metabolic process
GO:0046209	nitric oxide metabolic process
GO:0010564	regulation of cell cycle process
GO:0065007	biological regulation
GO:0031324	negative regulation of cellular metabolic process
GO:0007346	regulation of mitotic cell cycle
GO:0008283	cell proliferation
GO:0071103	DNA conformation change
GO:0044711	single-organism biosynthetic process
GO:0006342	chromatin silencing
GO:0080090	regulation of primary metabolic process
GO:0009651	response to salt stress
GO:1901362	organic cyclic compound biosynthetic process
GO:0018130	heterocycle biosynthetic process
GO:0010639	negative regulation of organelle organization
GO:0050789	regulation of biological process
GO:0006996	organelle organization
GO:0051129	negative regulation of cellular component organization
GO:0045814	negative regulation of gene expression, epigenetic
GO:0007091	metaphase/anaphase transition of mitotic cell cycle
GO:0010965	regulation of mitotic sister chromatid separation
GO:0030071	regulation of mitotic metaphase/anaphase transition
GO:0031145	anaphase-promoting complex-dependent proteasomal ubiquitin-dependent protein catabolic process
GO:0033045	regulation of sister chromatid segregation
GO:0033047	regulation of mitotic sister chromatid segregation
GO:0044784	metaphase/anaphase transition of cell cycle
GO:0051306	mitotic sister chromatid separation
GO:1902099	regulation of metaphase/anaphase transition of cell cycle
GO:0016043	cellular component organization
GO:0019438	aromatic compound biosynthetic process
GO:0044281	small molecule metabolic process
GO:0045922	negative regulation of fatty acid metabolic process
GO:0007088	regulation of mitotic nuclear division
GO:0006790	sulfur compound metabolic process
GO:0060255	regulation of macromolecule metabolic process
GO:0019222	regulation of metabolic process
GO:0042126	nitrate metabolic process
GO:0042128	nitrate assimilation
GO:0051983	regulation of chromosome segregation
GO:0009059	macromolecule biosynthetic process
GO:0051301	cell division
GO:2001251	negative regulation of chromosome organization
GO:0006557	S-adenosylmethioninamine biosynthetic process
GO:0046499	S-adenosylmethioninamine metabolic process
GO:0031400	negative regulation of protein modification process
GO:0009892	negative regulation of metabolic process
GO:0034654	nucleobase-containing compound biosynthetic process
GO:0043436	oxoacid metabolic process
GO:0006082	organic acid metabolic process
GO:0048519	negative regulation of biological process
GO:0034645	cellular macromolecule biosynthetic process
GO:0006749	glutathione metabolic process
GO:0032392	DNA geometric change
GO:0032508	DNA duplex unwinding
GO:0009416	response to light stimulus
GO:0000070	mitotic sister chromatid segregation
GO:0051783	regulation of nuclear division
GO:0006809	nitric oxide biosynthetic process
GO:0006355	regulation of transcription, DNA-templated
GO:1902679	negative regulation of RNA biosynthetic process
GO:1903507	negative regulation of nucleic acid-templated transcription
GO:0010605	negative regulation of macromolecule metabolic process
GO:0071941	nitrogen cycle metabolic process
GO:0030162	regulation of proteolysis
GO:1903506	regulation of nucleic acid-templated transcription
GO:2001141	regulation of RNA biosynthetic process
GO:0051253	negative regulation of RNA metabolic process
GO:0045861	negative regulation of proteolysis
GO:0007094	mitotic spindle assembly checkpoint
GO:0031577	spindle checkpoint
GO:0051436	negative regulation of ubiquitin-protein ligase activity involved in mitotic cell cycle
GO:0051439	regulation of ubiquitin-protein ligase activity involved in mitotic cell cycle
GO:0071173	spindle assembly checkpoint
GO:0071174	mitotic spindle checkpoint
GO:0019219	regulation of nucleobase-containing compound metabolic process
GO:1903047	mitotic cell cycle process
GO:0009314	response to radiation
GO:0051726	regulation of cell cycle
GO:0007067	mitotic nuclear division
GO:0051252	regulation of RNA metabolic process
GO:0071840	cellular component organization or biogenesis
GO:0051304	chromosome separation
GO:0033044	regulation of chromosome organization
GO:0009263	deoxyribonucleotide biosynthetic process
GO:0033046	negative regulation of sister chromatid segregation
GO:0033048	negative regulation of mitotic sister chromatid segregation
GO:0045839	negative regulation of mitotic nuclear division
GO:0045841	negative regulation of mitotic metaphase/anaphase transition
GO:0051985	negative regulation of chromosome segregation
GO:1902100	negative regulation of metaphase/anaphase transition of cell cycle
GO:2000816	negative regulation of mitotic sister chromatid separation
GO:0044767	single-organism developmental process
GO:0044271	cellular nitrogen compound biosynthetic process
GO:0043086	negative regulation of catalytic activity
GO:0045934	negative regulation of nucleobase-containing compound metabolic process
GO:0032774	RNA biosynthetic process
GO:0046274	lignin catabolic process
GO:0000278	mitotic cell cycle
GO:0009620	response to fungus
GO:2000112	regulation of cellular macromolecule biosynthetic process
GO:0045892	negative regulation of transcription, DNA-templated
GO:0032435	negative regulation of proteasomal ubiquitin-dependent protein catabolic process
GO:0000819	sister chromatid segregation
GO:0046271	phenylpropanoid catabolic process
GO:0051348	negative regulation of transferase activity
GO:0044092	negative regulation of molecular function
GO:0010556	regulation of macromolecule biosynthetic process
GO:0032502	developmental process
GO:0051171	regulation of nitrogen compound metabolic process
GO:0032269	negative regulation of cellular protein metabolic process
GO:0051248	negative regulation of protein metabolic process
GO:0009262	deoxyribonucleotide metabolic process
GO:0019217	regulation of fatty acid metabolic process
GO:0042177	negative regulation of protein catabolic process
GO:0045833	negative regulation of lipid metabolic process
GO:0051352	negative regulation of ligase activity
GO:0051444	negative regulation of ubiquitin-protein transferase activity
GO:0051784	negative regulation of nuclear division
GO:1901799	negative regulation of proteasomal protein catabolic process
GO:1903051	negative regulation of proteolysis involved in cellular protein catabolic process
GO:1903363	negative regulation of cellular protein catabolic process
GO:1904666	regulation of ubiquitin protein ligase activity
GO:1904667	negative regulation of ubiquitin protein ligase activity
GO:0009607	response to biotic stimulus
GO:0071470	cellular response to osmotic stress
GO:0050832	defense response to fungus
GO:0007275	multicellular organismal development
GO:0031329	regulation of cellular catabolic process
GO:0006351	transcription, DNA-templated
GO:0031326	regulation of cellular biosynthetic process
GO:0016053	organic acid biosynthetic process
GO:0046394	carboxylic acid biosynthetic process
GO:0005991	trehalose metabolic process
GO:0097659	nucleic acid-templated transcription
GO:0006561	proline biosynthetic process
GO:0006597	spermine biosynthetic process
GO:0008215	spermine metabolic process
GO:0009895	negative regulation of catabolic process
GO:0010389	regulation of G2/M transition of mitotic cell cycle
GO:0031330	negative regulation of cellular catabolic process
GO:0031397	negative regulation of protein ubiquitination
GO:1901988	negative regulation of cell cycle phase transition
GO:1901991	negative regulation of mitotic cell cycle phase transition
GO:0044272	sulfur compound biosynthetic process
GO:0032787	monocarboxylic acid metabolic process
GO:0009889	regulation of biosynthetic process
GO:0010431	seed maturation
GO:0032434	regulation of proteasomal ubiquitin-dependent protein catabolic process
GO:0022402	cell cycle process
GO:0071310	cellular response to organic substance
GO:0000086	G2/M transition of mitotic cell cycle
GO:0051340	regulation of ligase activity
GO:0051438	regulation of ubiquitin-protein transferase activity
GO:1902749	regulation of cell cycle G2/M phase transition
GO:1903321	negative regulation of protein modification by small protein conjugation or removal
GO:2000377	regulation of reactive oxygen species metabolic process
GO:0040029	regulation of gene expression, epigenetic
GO:0044707	single-multicellular organism process
GO:0019752	carboxylic acid metabolic process
GO:0009894	regulation of catabolic process
GO:0045786	negative regulation of cell cycle
GO:0008610	lipid biosynthetic process
GO:0044839	cell cycle G2/M phase transition
GO:0051782	negative regulation of cell division
GO:0044283	small molecule biosynthetic process
GO:0043207	response to external biotic stimulus
GO:0051707	response to other organism
GO:0033043	regulation of organelle organization
GO:0001944	vasculature development
GO:0006560	proline metabolic process
GO:0007093	mitotic cell cycle checkpoint
GO:0008295	spermidine biosynthetic process
GO:0031396	regulation of protein ubiquitination
GO:0046688	response to copper ion
GO:0052386	cell wall thickening
GO:0052543	callose deposition in cell wall
GO:0072358	cardiovascular system development
GO:0072359	circulatory system development
GO:1903409	reactive oxygen species biosynthetic process
GO:0042555	MCM complex
GO:0032993	protein-DNA complex
GO:0000786	nucleosome
GO:0000347	THO complex
GO:0044815	DNA packaging complex
GO:0044427	chromosomal part
GO:0000785	chromatin
GO:0000790	nuclear chromatin
GO:0005694	chromosome
GO:0044454	nuclear chromosome part
GO:0046658	anchored component of plasma membrane
GO:0000228	nuclear chromosome
GO:0031225	anchored component of membrane
GO:0015630	microtubule cytoskeleton
GO:0043228	non-membrane-bounded organelle
GO:0043232	intracellular non-membrane-bounded organelle
GO:0005623	cell
GO:0005856	cytoskeleton
GO:0044464	cell part
GO:0005634	nucleus
GO:0044430	cytoskeletal part
GO:0005971	ribonucleoside-diphosphate reductase complex
GO:0010369	chromocenter
GO:0005828	kinetochore microtubule
GO:0005874	microtubule
GO:0000775	chromosome, centromeric region
GO:0031969	chloroplast membrane
GO:0042170	plastid membrane
GO:0000788	nuclear nucleosome
GO:0005875	microtubule associated complex
GO:0098687	chromosomal region
GO:0005871	kinesin complex
GO:0031350	intrinsic component of plastid membrane
GO:0031351	integral component of plastid membrane
GO:0031226	intrinsic component of plasma membrane
GO:0000776	kinetochore
GO:0030894	replisome
GO:0003677	DNA binding
GO:0046982	protein heterodimerization activity
GO:0043565	sequence-specific DNA binding
GO:0044877	macromolecular complex binding
GO:0016725	oxidoreductase activity, acting on CH or CH2 groups
GO:0004364	glutathione transferase activity
GO:0009703	nitrate reductase (NADH) activity
GO:0016818	hydrolase activity, acting on acid anhydrides, in phosphorus-containing anhydrides
GO:0016817	hydrolase activity, acting on acid anhydrides
GO:0004748	ribonucleoside-diphosphate reductase activity, thioredoxin disulfide as acceptor
GO:0008940	nitrate reductase activity
GO:0016728	oxidoreductase activity, acting on CH or CH2 groups, disulfide as acceptor
GO:0043546	molybdopterin cofactor binding
GO:0050464	nitrate reductase (NADPH) activity
GO:0061731	ribonucleoside-diphosphate reductase activity
GO:0001071	nucleic acid binding transcription factor activity
GO:0003700	transcription factor activity, sequence-specific DNA binding
GO:0003682	chromatin binding
GO:0003678	DNA helicase activity
GO:0016462	pyrophosphatase activity
GO:0046857	oxidoreductase activity, acting on other nitrogenous compounds as donors, with NAD or NADP as acceptor
GO:0052716	hydroquinone:oxygen oxidoreductase activity
GO:0017111	nucleoside-triphosphatase activity
GO:0016661	oxidoreductase activity, acting on other nitrogenous compounds as donors
GO:0016491	oxidoreductase activity
GO:0004553	hydrolase activity, hydrolyzing O-glycosyl compounds
GO:0009055	electron carrier activity
GO:0046983	protein dimerization activity
GO:0004014	adenosylmethionine decarboxylase activity
GO:0019202	amino acid kinase activity
GO:0030151	molybdenum ion binding
GO:0003824	catalytic activity
GO:0071949	FAD binding
GO:0046943	carboxylic acid transmembrane transporter activity
GO:0016765	transferase activity, transferring alkyl or aryl (other than methyl) groups
GO:0005342	organic acid transmembrane transporter activity
GO:0016831	carboxy-lyase activity
GO:0032403	protein complex binding
GO:0004805	trehalose-phosphatase activity
GO:0016682	oxidoreductase activity, acting on diphenols and related substances as donors, oxygen as acceptor
GO:0008092	cytoskeletal protein binding
GO:0008017	microtubule binding
GO:0016798	hydrolase activity, acting on glycosyl bonds
GO:0016774	phosphotransferase activity, carboxyl group as acceptor
GO:0015171	amino acid transmembrane transporter activity
GO:0008514	organic anion transmembrane transporter activity
GO:0016679	oxidoreductase activity, acting on diphenols and related substances as donors
GO:0003777	microtubule motor activity

## Sheet: Table S5
Table S5. KEGG results of S. alterniflora DEGs after salt stress
KEGG_A_class	KEGG_B_class	Pathway	Pvalue	Qvalue	Pathway ID
Cellular Processes	Transport and catabolism	Peroxisome	0.000544799	0.0518587	ko04146
Metabolism	Global and overview maps	Biosynthesis of amino acids	0.000899145	0.0518587	ko01230
Metabolism	Amino acid metabolism	Valine, leucine and isoleucine degradation	0.00114394	0.0518587	ko00280
Metabolism	Global and overview maps	Carbon metabolism	0.00350328	0.113238	ko01200
Metabolism	Metabolism of cofactors and vitamins	Porphyrin metabolism	0.00416314	0.113238	ko00860
Metabolism	Lipid metabolism	Fatty acid degradation	0.00573142	0.123708	ko00071
Metabolism	Carbohydrate metabolism	Propanoate metabolism	0.0063921	0.123708	ko00640
Metabolism	Energy metabolism	Photosynthesis - antenna proteins	0.00727695	0.123708	ko00196
Metabolism	Global and overview maps	Metabolic pathways	0.00867493	0.131088	ko01100
Metabolism	Carbohydrate metabolism	Pyruvate metabolism	0.0112667	0.136787	ko00620
Metabolism	Biosynthesis of other secondary metabolites	Monobactam biosynthesis	0.0125528	0.136787	ko00261
Metabolism	Carbohydrate metabolism	Inositol phosphate metabolism	0.0130209	0.136787	ko00562
Metabolism	Metabolism of other amino acids	beta-Alanine metabolism	0.0130887	0.136787	ko00410
Metabolism	Lipid metabolism	Glycerolipid metabolism	0.0144249	0.136787	ko00561
Metabolism	Carbohydrate metabolism	Glycolysis / Gluconeogenesis	0.0150868	0.136787	ko00010
Metabolism	Global and overview maps	Biosynthesis of secondary metabolites	0.0208024	0.176821	ko01110
Cellular Processes	Transport and catabolism	Phagosome	0.0228563	0.18285	ko04145
Metabolism	Amino acid metabolism	Phenylalanine, tyrosine and tryptophan biosynthesis	0.0323393	0.244341	ko00400
Metabolism	Metabolism of cofactors and vitamins	Ubiquinone and other terpenoid-quinone biosynthesis	0.0455575	0.324237	ko00130
Metabolism	Lipid metabolism	Glycerophospholipid metabolism	0.0476819	0.324237	ko00564
Metabolism	Amino acid metabolism	Arginine and proline metabolism	0.0555581	0.354403	ko00330
Environmental Information Processing	Signal transduction	Phosphatidylinositol signaling system	0.0573299	0.354403	ko04070
Metabolism	Amino acid metabolism	Lysine biosynthesis	0.0650374	0.384569	ko00300
Metabolism	Glycan biosynthesis and metabolism	Various types of N-glycan biosynthesis	0.0695875	0.394329	ko00513
Genetic Information Processing	Replication and repair	DNA replication	0.0850292	0.462559	ko03030
Metabolism	Amino acid metabolism	Histidine metabolism	0.092056	0.481524	ko00340
Metabolism	Metabolism of terpenoids and polyketides	Limonene and pinene degradation	0.0960894	0.484006	ko00903
Environmental Information Processing	Signal transduction	Plant hormone signal transduction	0.106658	0.505956	ko04075
Metabolism	Glycan biosynthesis and metabolism	Glycosylphosphatidylinositol (GPI)-anchor biosynthesis	0.11248	0.505956	ko00563
Metabolism	Glycan biosynthesis and metabolism	Glycosaminoglycan degradation	0.114354	0.505956	ko00531
Metabolism	Glycan biosynthesis and metabolism	Glycosphingolipid biosynthesis - ganglio series	0.115328	0.505956	ko00604
Metabolism	Lipid metabolism	Sphingolipid metabolism	0.129103	0.548688	ko00600
Genetic Information Processing	Replication and repair	Base excision repair	0.139034	0.572989	ko03410
Metabolism	Energy metabolism	Sulfur metabolism	0.151471	0.600435	ko00920
Metabolism	Amino acid metabolism	Glycine, serine and threonine metabolism	0.161326	0.600435	ko00260
Metabolism	Lipid metabolism	Ether lipid metabolism	0.165023	0.600435	ko00565
Metabolism	Metabolism of cofactors and vitamins	Nicotinate and nicotinamide metabolism	0.168559	0.600435	ko00760
Metabolism	Metabolism of terpenoids and polyketides	Carotenoid biosynthesis	0.173232	0.600435	ko00906
Metabolism	Carbohydrate metabolism	Citrate cycle (TCA cycle)	0.176253	0.600435	ko00020
Metabolism	Carbohydrate metabolism	Starch and sucrose metabolism	0.179967	0.600435	ko00500
Metabolism	Amino acid metabolism	Arginine biosynthesis	0.181013	0.600435	ko00220
Metabolism	Glycan biosynthesis and metabolism	Other glycan degradation	0.194286	0.614485	ko00511
Metabolism	Lipid metabolism	Arachidonic acid metabolism	0.194286	0.614485	ko00590
Metabolism	Glycan biosynthesis and metabolism	N-Glycan biosynthesis	0.202125	0.62475	ko00510
Metabolism	Metabolism of cofactors and vitamins	Biotin metabolism	0.207674	0.627637	ko00780
Genetic Information Processing	Translation	Ribosome biogenesis in eukaryotes	0.214855	0.635225	ko03008
Metabolism	Amino acid metabolism	Cysteine and methionine metabolism	0.230768	0.667755	ko00270
Organismal Systems	Environmental adaptation	Circadian rhythm - plant	0.257022	0.71396	ko04712
Genetic Information Processing	Translation	Ribosome	0.263561	0.71396	ko03010
Metabolism	Metabolism of other amino acids	Phosphonate and phosphinate metabolism	0.266421	0.71396	ko00440
Metabolism	Carbohydrate metabolism	Fructose and mannose metabolism	0.267735	0.71396	ko00051
Cellular Processes	Transport and catabolism	Endocytosis	0.275398	0.720271	ko04144
Metabolism	Lipid metabolism	alpha-Linolenic acid metabolism	0.291511	0.74803	ko00592
Metabolism	Metabolism of cofactors and vitamins	Pantothenate and CoA biosynthesis	0.304389	0.766609	ko00770
Metabolism	Amino acid metabolism	Alanine, aspartate and glutamate metabolism	0.335666	0.815811	ko00250
Metabolism	Lipid metabolism	Cutin, suberine and wax biosynthesis	0.335922	0.815811	ko00073
Genetic Information Processing	Folding, sorting and degradation	Proteasome	0.349749	0.833545	ko03050
Metabolism	Nucleotide metabolism	Pyrimidine metabolism	0.35904	0.833545	ko00240
Metabolism	Lipid metabolism	Fatty acid biosynthesis	0.368902	0.833545	ko00061
Metabolism	Carbohydrate metabolism	Glyoxylate and dicarboxylate metabolism	0.377551	0.833545	ko00630
Metabolism	Energy metabolism	Carbon fixation in photosynthetic organisms	0.379903	0.833545	ko00710
Metabolism	Carbohydrate metabolism	Pentose phosphate pathway	0.386128	0.833545	ko00030
Metabolism	Metabolism of terpenoids and polyketides	Terpenoid backbone biosynthesis	0.386128	0.833545	ko00900
Metabolism	Energy metabolism	Nitrogen metabolism	0.404971	0.860563	ko00910
Genetic Information Processing	Translation	mRNA surveillance pathway	0.413928	0.866066	ko03015
Metabolism	Amino acid metabolism	Tyrosine metabolism	0.424976	0.875708	ko00350
Metabolism	Global and overview maps	2-Oxocarboxylic acid metabolism	0.437696	0.888456	ko01210
Metabolism	Carbohydrate metabolism	Ascorbate and aldarate metabolism	0.45004	0.90008	ko00053
Metabolism	Nucleotide metabolism	Purine metabolism	0.472857	0.919873	ko00230
Metabolism	Biosynthesis of other secondary metabolites	Flavonoid biosynthesis	0.47375	0.919873	ko00941
Genetic Information Processing	Replication and repair	Mismatch repair	0.481467	0.919873	ko03430
Metabolism	Biosynthesis of other secondary metabolites	Phenylpropanoid biosynthesis	0.490162	0.919873	ko00940
Metabolism	Global and overview maps	Fatty acid metabolism	0.506328	0.919873	ko01212
Metabolism	Biosynthesis of other secondary metabolites	Aflatoxin biosynthesis	0.506363	0.919873	ko00254
Metabolism	Glycan biosynthesis and metabolism	Other types of O-glycan biosynthesis	0.517235	0.919873	ko00514
Metabolism	Metabolism of cofactors and vitamins	One carbon pool by folate	0.522447	0.919873	ko00670
Metabolism	Amino acid metabolism	Lysine degradation	0.531982	0.919873	ko00310
Environmental Information Processing	Membrane transport	ABC transporters	0.532786	0.919873	ko02010
Metabolism	Lipid metabolism	Fatty acid elongation	0.534338	0.919873	ko00062
Metabolism	Energy metabolism	Photosynthesis	0.590004	0.997329	ko00195
Cellular Processes	Transport and catabolism	Autophagy - other	0.593997	0.997329	ko04136
Metabolism	Metabolism of other amino acids	Selenocompound metabolism	0.607679	0.998462	ko00450
Metabolism	Lipid metabolism	Linoleic acid metabolism	0.610558	0.998462	ko00591
Metabolism	Biosynthesis of other secondary metabolites	Flavone and flavonol biosynthesis	0.630037	0.998462	ko00944
Genetic Information Processing	Translation	Aminoacyl-tRNA biosynthesis	0.637875	0.998462	ko00970
Metabolism	Glycan biosynthesis and metabolism	Glycosphingolipid biosynthesis - globo and isoglobo series	0.638722	0.998462	ko00603
Genetic Information Processing	Replication and repair	Non-homologous end-joining	0.638722	0.998462	ko03450
Metabolism	Carbohydrate metabolism	Butanoate metabolism	0.660714	1	ko00650
Metabolism	Biosynthesis of other secondary metabolites	Betalain biosynthesis	0.66819	1	ko00965
Metabolism	Biosynthesis of other secondary metabolites	Glucosinolate biosynthesis	0.66819	1	ko00966
Metabolism	Metabolism of cofactors and vitamins	Thiamine metabolism	0.683793	1	ko00730
Metabolism	Metabolism of other amino acids	D-Amino acid metabolism	0.697051	1	ko00470
Metabolism	Metabolism of cofactors and vitamins	Lipoic acid metabolism	0.697051	1	ko00785
Genetic Information Processing	Folding, sorting and degradation	SNARE interactions in vesicular transport	0.702145	1	ko04130
Metabolism	Metabolism of cofactors and vitamins	Folate biosynthesis	0.722407	1	ko00790
Genetic Information Processing	Translation	Nucleocytoplasmic transport	0.752871	1	ko03013
Metabolism	Biosynthesis of other secondary metabolites	Caffeine metabolism	0.756366	1	ko00232
Metabolism	Biosynthesis of other secondary metabolites	Anthocyanin biosynthesis	0.756366	1	ko00942
Metabolism	Metabolism of cofactors and vitamins	Riboflavin metabolism	0.757934	1	ko00740
Metabolism	Metabolism of terpenoids and polyketides	Zeatin biosynthesis	0.769435	1	ko00908
Metabolism	Metabolism of other amino acids	Cyanoamino acid metabolism	0.770077	1	ko00460
Metabolism	Carbohydrate metabolism	Amino sugar and nucleotide sugar metabolism	0.806089	1	ko00520
Environmental Information Processing	Signal transduction	MAPK signaling pathway - plant	0.817135	1	ko04016
Metabolism	Metabolism of terpenoids and polyketides	Monoterpenoid biosynthesis	0.838582	1	ko00902
Metabolism	Metabolism of other amino acids	Taurine and hypotaurine metabolism	0.847094	1	ko00430
Genetic Information Processing	Replication and repair	Homologous recombination	0.868105	1	ko03440
Genetic Information Processing	Folding, sorting and degradation	RNA degradation	0.871959	1	ko03018
Metabolism	Lipid metabolism	Steroid biosynthesis	0.873825	1	ko00100
Metabolism	Lipid metabolism	Biosynthesis of unsaturated fatty acids	0.878507	1	ko01040
Metabolism	Amino acid metabolism	Phenylalanine metabolism	0.880873	1	ko00360
Metabolism	Biosynthesis of other secondary metabolites	Isoquinoline alkaloid biosynthesis	0.882339	1	ko00950
Metabolism	Biosynthesis of other secondary metabolites	Benzoxazinoid biosynthesis	0.896599	1	ko00402
Metabolism	Amino acid metabolism	Valine, leucine and isoleucine biosynthesis	0.906166	1	ko00290
Genetic Information Processing	Replication and repair	Nucleotide excision repair	0.909959	1	ko03420
Metabolism	Metabolism of cofactors and vitamins	Vitamin B6 metabolism	0.918009	1	ko00750
Metabolism	Amino acid metabolism	Tryptophan metabolism	0.921401	1	ko00380
Metabolism	Metabolism of terpenoids and polyketides	Sesquiterpenoid and triterpenoid biosynthesis	0.925047	1	ko00909
Metabolism	Metabolism of terpenoids and polyketides	Brassinosteroid biosynthesis	0.925779	1	ko00905
Metabolism	Carbohydrate metabolism	Galactose metabolism	0.93149	1	ko00052
Metabolism	Biosynthesis of other secondary metabolites	Biosynthesis of various plant secondary metabolites	0.931993	1	ko00999
Genetic Information Processing	Folding, sorting and degradation	Protein export	0.93686	1	ko03060
Metabolism	Biosynthesis of other secondary metabolites	Neomycin, kanamycin and gentamicin biosynthesis	0.940686	1	ko00524
Metabolism	Carbohydrate metabolism	C5-Branched dibasic acid metabolism	0.949795	1	ko00660
Genetic Information Processing	Folding, sorting and degradation	Protein processing in endoplasmic reticulum	0.957696	1	ko04141
Organismal Systems	Environmental adaptation	Plant-pathogen interaction	0.964897	1	ko04626
Genetic Information Processing	Folding, sorting and degradation	Sulfur relay system	0.965843	1	ko04122
Genetic Information Processing	Transcription	Basal transcription factors	0.973597	1	ko03022
Metabolism	Metabolism of other amino acids	Glutathione metabolism	0.985793	1	ko00480
Metabolism	Biosynthesis of other secondary metabolites	Tropane, piperidine and pyridine alkaloid biosynthesis	0.988372	1	ko00960
Genetic Information Processing	Transcription	Spliceosome	0.992593	1	ko03040
Genetic Information Processing	Transcription	RNA polymerase	0.994502	1	ko03020
Genetic Information Processing	Folding, sorting and degradation	Ubiquitin mediated proteolysis	0.995351	1	ko04120
Metabolism	Metabolism of terpenoids and polyketides	Diterpenoid biosynthesis	0.999236	1	ko00904
Metabolism	Carbohydrate metabolism	Pentose and glucuronate interconversions	0.999401	1	ko00040
Metabolism	Biosynthesis of other secondary metabolites	Stilbenoid, diarylheptanoid and gingerol biosynthesis	0.999474	1	ko00945
Metabolism	Energy metabolism	Oxidative phosphorylation	1	1	ko00190

## Sheet: Table S6
Table S6.GO analysis using homologous alignment method
GO biological process complete	Oryza sativa - REFLIST (43659)	P-value	FDR
regulation of cell cycle (GO:0051726)	202	0.00263	0.0498
response to radiation (GO:0009314)	201	0.00258	0.0491
negative regulation of DNA-templated transcription (GO:0045892)	95	0.00247	0.0475
negative regulation of RNA biosynthetic process (GO:1902679)	95	0.00247	0.0473
lipid modification (GO:0030258)	95	0.00247	0.0471
modification-dependent macromolecule catabolic process (GO:0043632)	429	0.0024	0.0465
aromatic amino acid metabolic process (GO:0009072)	83	0.00237	0.0461
chorismate metabolic process (GO:0046417)	15	0.00236	0.0462
aromatic amino acid family biosynthetic process (GO:0009073)	50	0.00221	0.0436
mitochondrial transport (GO:0006839)	50	0.00221	0.0434
nucleoside monophosphate metabolic process (GO:0009123)	71	0.00219	0.0434
monoatomic cation transmembrane transport (GO:0098655)	310	0.00218	0.0434
calcium ion transport (GO:0006816)	40	0.00217	0.0432
protein-RNA complex organization (GO:0071826)	137	0.00197	0.0394
sulfur amino acid biosynthetic process (GO:0000097)	49	0.00196	0.0395
negative regulation of biosynthetic process (GO:0009890)	211	0.00194	0.0392
dicarboxylic acid biosynthetic process (GO:0043650)	30	0.00191	0.0388
tRNA processing (GO:0008033)	114	0.0017	0.0351
microtubule cytoskeleton organization (GO:0000226)	114	0.0017	0.035
xylan metabolic process (GO:0045491)	114	0.0017	0.0348
chloroplast organization (GO:0009658)	102	0.00167	0.0349
sulfur compound biosynthetic process (GO:0044272)	102	0.00167	0.0348
tRNA modification (GO:0006400)	79	0.00164	0.0344
cellular catabolic process (GO:0044248)	592	0.00163	0.0343
one-carbon metabolic process (GO:0006730)	29	0.00162	0.0342
monocarboxylic acid biosynthetic process (GO:0072330)	161	0.00155	0.0331
serine family amino acid metabolic process (GO:0009069)	57	0.00152	0.0326
cellular response to organic substance (GO:0071310)	474	0.00139	0.03
cellular response to stimulus (GO:0051716)	1758	0.00128	0.0275
organophosphate ester transport (GO:0015748)	96	0.000996	0.0216
RNA 3'-end processing (GO:0031123)	74	0.000994	0.0217
organelle localization (GO:0051640)	107	0.000961	0.0211
mRNA processing (GO:0006397)	336	0.000953	0.021
mitotic cell cycle (GO:0000278)	186	0.000948	0.021
nucleoside monophosphate biosynthetic process (GO:0009124)	53	0.000938	0.0209
membrane organization (GO:0061024)	185	0.000924	0.0207
cell wall polysaccharide biosynthetic process (GO:0070592)	73	0.000894	0.0201
mitotic cell cycle process (GO:1903047)	150	0.000875	0.0198
nucleotide biosynthetic process (GO:0009165)	164	0.000855	0.0195
polysaccharide biosynthetic process (GO:0000271)	164	0.000855	0.0194
sulfur amino acid metabolic process (GO:0000096)	52	0.000825	0.0189
organic hydroxy compound metabolic process (GO:1901615)	238	0.000809	0.0186
chorismate biosynthetic process (GO:0009423)	11	0.000785	0.0182
fatty acid metabolic process (GO:0006631)	197	0.000745	0.0173
response to abiotic stimulus (GO:0009628)	574	0.000728	0.017
carbohydrate catabolic process (GO:0016052)	298	0.000709	0.0167
cell wall macromolecule metabolic process (GO:0044036)	195	0.000696	0.0165
GPI anchor metabolic process (GO:0006505)	32	0.000625	0.0148
vesicle-mediated transport (GO:0016192)	439	0.000611	0.0146
lipid transport (GO:0006869)	113	0.0006	0.0144
GPI anchor biosynthetic process (GO:0006506)	31	0.000522	0.0127
negative regulation of biological process (GO:0048519)	639	0.000517	0.0126
dephosphorylation (GO:0016311)	153	0.000507	0.0125
protein modification by small protein conjugation (GO:0032446)	573	0.000496	0.0122
small molecule catabolic process (GO:0044282)	181	0.000481	0.0119
serine family amino acid biosynthetic process (GO:0009070)	39	0.000479	0.012
protein modification by small protein conjugation or removal (GO:0070647)	697	0.000474	0.0119
nucleoside phosphate biosynthetic process (GO:1901293)	167	0.000473	0.0119
multicellular organismal process (GO:0032501)	720	0.000413	0.0105
xylan biosynthetic process (GO:0045492)	38	0.000407	0.0104
plastid organization (GO:0009657)	131	0.000391	0.0101
mitochondrion organization (GO:0007005)	131	0.000391	0.01
alpha-amino acid biosynthetic process (GO:1901607)	163	0.000389	0.0101
RNA modification (GO:0009451)	385	0.000385	0.0101
carbohydrate biosynthetic process (GO:0016051)	250	0.000374	0.00983
L-serine metabolic process (GO:0006563)	29	0.000357	0.00944
nuclear transport (GO:0051169)	96	0.000351	0.00938
nucleocytoplasmic transport (GO:0006913)	96	0.000351	0.00932
negative regulation of cellular process (GO:0048523)	380	0.000348	0.00937
cell wall polysaccharide metabolic process (GO:0010383)	175	0.000342	0.00924
dicarboxylic acid metabolic process (GO:0043648)	85	0.00034	0.00926
protein ubiquitination (GO:0016567)	539	0.000339	0.0093
purine nucleotide metabolic process (GO:0006163)	187	0.000312	0.0086
cytoskeleton organization (GO:0007010)	206	0.000306	0.00849
cell communication (GO:0007154)	1065	0.000306	0.00853
cell wall organization (GO:0071555)	300	0.000291	0.00818
membrane lipid biosynthetic process (GO:0046467)	83	0.000274	0.00774
phospholipid biosynthetic process (GO:0008654)	149	0.000252	0.00718
glycerophospholipid biosynthetic process (GO:0046474)	113	0.000219	0.00626
lipid localization (GO:0010876)	123	0.000197	0.0057
glycerolipid biosynthetic process (GO:0045017)	123	0.000197	0.00566
mitochondrial transmembrane transport (GO:1990542)	42	0.000189	0.00553
external encapsulating structure organization (GO:0045229)	326	0.000188	0.00553
purine-containing compound metabolic process (GO:0072521)	203	0.000168	0.00495
protein quality control for misfolded or incompletely synthesized proteins (GO:0006515)	32	0.000136	0.00406
Golgi vesicle transport (GO:0048193)	153	0.000136	0.0041
mRNA metabolic process (GO:0016071)	448	0.000136	0.00408
hemicellulose metabolic process (GO:0010410)	164	0.000128	0.0039
signaling (GO:0023052)	1019	0.000128	0.00391
aromatic compound biosynthetic process (GO:0019438)	975	0.000125	0.00386
glycolipid biosynthetic process (GO:0009247)	48	0.000123	0.0038
nucleobase-containing small molecule metabolic process (GO:0055086)	325	0.000122	0.00381
organonitrogen compound catabolic process (GO:1901565)	659	0.000117	0.00369
heterocycle biosynthetic process (GO:0018130)	889	0.000109	0.00346
establishment of protein localization to membrane (GO:0090150)	94	9.42e-05	0.003
response to organic substance (GO:0010033)	799	9.29e-05	0.00298
signal transduction (GO:0007165)	1008	8.84e-05	0.00286
nucleotide metabolic process (GO:0009117)	240	8.59e-05	0.0028
anatomical structure development (GO:0048856)	824	8.38e-05	0.00275
response to chemical (GO:0042221)	1235	8.05e-05	0.00266
rRNA processing (GO:0006364)	225	5.88e-05	0.00196
liposaccharide metabolic process (GO:1903509)	52	5.77e-05	0.00195
glycolipid metabolic process (GO:0006664)	52	5.77e-05	0.00193
sulfur compound metabolic process (GO:0006790)	196	5.28e-05	0.0018
macromolecule methylation (GO:0043414)	152	4.73e-05	0.00162
membrane lipid metabolic process (GO:0006643)	98	4.68e-05	0.00162
protein lipidation (GO:0006497)	68	4.28e-05	0.0015
lipoprotein biosynthetic process (GO:0042158)	68	4.28e-05	0.00149
phosphatidylinositol biosynthetic process (GO:0006661)	77	4.04e-05	0.00143
glycerolipid metabolic process (GO:0046486)	161	3.86e-05	0.00138
polysaccharide metabolic process (GO:0005976)	447	3.46e-05	0.00124
glycerophospholipid metabolic process (GO:0006650)	148	3.3e-05	0.0012
organic anion transport (GO:0015711)	214	3.01e-05	0.0011
nucleoside phosphate metabolic process (GO:0006753)	256	2.36e-05	0.000869
rRNA metabolic process (GO:0016072)	232	1.8e-05	0.000667
lipoprotein metabolic process (GO:0042157)	71	1.77e-05	0.000663
protein localization to membrane (GO:0072657)	120	1.75e-05	0.000661
peptidyl-amino acid modification (GO:0018193)	326	1.35e-05	0.000515
phospholipid metabolic process (GO:0006644)	204	1.15e-05	0.000442
proteolysis (GO:0006508)	1021	8.06e-06	0.000312
organic cyclic compound biosynthetic process (GO:1901362)	1069	6.94e-06	0.000271
localization within membrane (GO:0051668)	132	6.81e-06	0.000268
ncRNA processing (GO:0034470)	375	5.91e-06	0.000235
alpha-amino acid metabolic process (GO:1901605)	265	5.6e-06	0.000224
regulation of RNA biosynthetic process (GO:2001141)	1829	5.4e-06	0.00022
regulation of DNA-templated transcription (GO:0006355)	1829	5.4e-06	0.000218
phosphatidylinositol metabolic process (GO:0046488)	99	4.86e-06	0.0002
macromolecule catabolic process (GO:0009057)	816	4.57e-06	0.00019
regulation of RNA metabolic process (GO:0051252)	1922	3.3e-06	0.000138
protein targeting (GO:0006605)	178	3.2e-06	0.000136
tRNA metabolic process (GO:0006399)	188	2.91e-06	0.000125
regulation of nucleobase-containing compound metabolic process (GO:0019219)	1962	2.51e-06	0.000109
hexose metabolic process (GO:0019318)	113	2.46e-06	0.000107
response to stimulus (GO:0050896)	3646	2.18e-06	9.6e-05
monocarboxylic acid metabolic process (GO:0032787)	359	2.05e-06	9.1e-05
methylation (GO:0032259)	307	1.89e-06	8.49e-05
amino acid biosynthetic process (GO:0008652)	193	1.67e-06	7.58e-05
developmental process (GO:0032502)	910	1.64e-06	7.5e-05
regulation of macromolecule biosynthetic process (GO:0010556)	2018	1.58e-06	7.32e-05
organophosphate biosynthetic process (GO:0090407)	352	1.56e-06	7.29e-05
cell wall organization or biogenesis (GO:0071554)	443	1.54e-06	7.26e-05
monosaccharide metabolic process (GO:0005996)	149	1.49e-06	7.13e-05
establishment of protein localization to organelle (GO:0072594)	191	1.39e-06	6.7e-05
ribosome biogenesis (GO:0042254)	315	1.36e-06	6.65e-05
lipid biosynthetic process (GO:0008610)	516	1.21e-06	5.97e-05
protein-containing complex assembly (GO:0065003)	385	8.89e-07	4.44e-05
regulation of cellular biosynthetic process (GO:0031326)	2031	3.59e-07	1.81e-05
nucleic acid metabolic process (GO:0090304)	2113	3.56e-07	1.82e-05
regulation of biosynthetic process (GO:0009889)	2042	2.97e-07	1.54e-05
carbohydrate derivative biosynthetic process (GO:1901137)	365	2.27e-07	1.18e-05
protein-containing complex organization (GO:0043933)	655	2.05e-07	1.08e-05
phosphorylation (GO:0016310)	1637	1.63e-07	8.72e-06
regulation of nitrogen compound metabolic process (GO:0051171)	2339	7.49e-08	4.06e-06
regulation of gene expression (GO:0010468)	2254	5.92e-08	3.24e-06
ribonucleoprotein complex biogenesis (GO:0022613)	393	5.21e-08	2.89e-06
organic substance catabolic process (GO:1901575)	1398	4.42e-08	2.48e-06
ncRNA metabolic process (GO:0034660)	449	3.63e-08	2.06e-06
organic acid biosynthetic process (GO:0016053)	411	3.22e-08	1.88e-06
carboxylic acid biosynthetic process (GO:0046394)	411	3.22e-08	1.85e-06
regulation of primary metabolic process (GO:0080090)	2364	1.73e-08	1.02e-06
RNA metabolic process (GO:0016070)	1696	1.57e-08	9.42e-07
amino acid metabolic process (GO:0006520)	394	1.27e-08	7.69e-07
cellular lipid metabolic process (GO:0044255)	642	1.24e-08	7.65e-07
regulation of cellular metabolic process (GO:0031323)	2273	7.11e-09	4.44e-07
catabolic process (GO:0009056)	1452	6.98e-09	4.42e-07
RNA processing (GO:0006396)	741	6.93e-09	4.45e-07
regulation of macromolecule metabolic process (GO:0060255)	2546	3.61e-09	2.35e-07
protein localization to organelle (GO:0033365)	223	2.23e-09	1.47e-07
cellular component assembly (GO:0022607)	540	1.86e-09	1.25e-07
nucleobase-containing compound metabolic process (GO:0006139)	2446	1.84e-09	1.25e-07
small molecule biosynthetic process (GO:0044283)	552	1.7e-09	1.17e-07
organophosphate metabolic process (GO:0019637)	535	1.48e-09	1.04e-07
lipid metabolic process (GO:0006629)	885	1.36e-09	9.69e-08
microtubule-based process (GO:0007017)	172	5.59e-10	4.05e-08
microtubule-based movement (GO:0007018)	55	3.6e-10	2.65e-08
carbohydrate derivative metabolic process (GO:1901135)	544	1.83e-10	1.37e-08
organelle organization (GO:0006996)	928	1.08e-10	8.23e-09
regulation of metabolic process (GO:0019222)	2617	1.07e-10	8.29e-09
transmembrane transport (GO:0055085)	1340	1.43e-11	1.12e-09
organic acid metabolic process (GO:0006082)	836	6.12e-12	4.91e-10
carbohydrate metabolic process (GO:0005975)	991	5.19e-12	4.24e-10
oxoacid metabolic process (GO:0043436)	835	3.89e-12	3.23e-10
carboxylic acid metabolic process (GO:0019752)	825	2.5e-12	2.12e-10
heterocycle metabolic process (GO:0046483)	2671	2.26e-12	1.95e-10
cellular nitrogen compound biosynthetic process (GO:0044271)	1449	1.85e-12	1.63e-10
amide biosynthetic process (GO:0043604)	633	1.34e-12	1.2e-10
protein modification process (GO:0036211)	2648	9.82e-13	9e-11
peptide biosynthetic process (GO:0043043)	561	4.59e-13	4.3e-11
translation (GO:0006412)	548	4.2e-13	4.02e-11
regulation of cellular process (GO:0050794)	3311	4.16e-13	4.06e-11
intracellular protein transport (GO:0006886)	401	1.21e-13	1.2e-11
protein transport (GO:0015031)	603	7.72e-14	7.88e-12
peptide metabolic process (GO:0006518)	593	5.63e-14	5.88e-12
phosphorus metabolic process (GO:0006793)	2223	4.54e-14	4.86e-12
cellular aromatic compound metabolic process (GO:0006725)	2844	4.18e-14	4.58e-12
establishment of protein localization (GO:0045184)	608	2.89e-14	3.24e-12
phosphate-containing compound metabolic process (GO:0006796)	2188	1.3e-14	1.5e-12
organic cyclic compound metabolic process (GO:1901360)	2929	1.24e-14	1.47e-12
amide metabolic process (GO:0043603)	719	7.83e-15	9.5e-13
cellular macromolecule localization (GO:0070727)	660	3.79e-15	4.73e-13
protein localization (GO:0008104)	659	3.64e-15	4.67e-13
regulation of biological process (GO:0050789)	3814	2.84e-15	3.75e-13
cellular component biogenesis (GO:0044085)	932	2.13e-15	2.9e-13
macromolecule modification (GO:0043412)	3107	1.76e-15	2.47e-13
biological regulation (GO:0065007)	4084	7.24e-16	1.05e-13
intracellular transport (GO:0046907)	575	6.44e-16	9.64e-14
macromolecule biosynthetic process (GO:0009059)	1434	1.12e-16	1.73e-14
establishment of localization in cell (GO:0051649)	601	1.6e-17	2.66e-15
macromolecule localization (GO:0033036)	828	1.6e-17	2.57e-15
cellular nitrogen compound metabolic process (GO:0034641)	3108	1.3e-17	2.25e-15
cellular localization (GO:0051641)	827	7.37e-18	1.32e-15
cellular component organization (GO:0016043)	1813	8.16e-19	1.53e-16
nitrogen compound transport (GO:0071705)	936	4.97e-19	9.71e-17
small molecule metabolic process (GO:0044281)	1349	2.4e-21	4.9e-19
cellular biosynthetic process (GO:0044249)	2281	1.52e-21	3.26e-19
gene expression (GO:0010467)	1370	7.92e-22	1.78e-19
organic substance transport (GO:0071702)	1210	6.77e-24	1.6e-21
cellular component organization or biogenesis (GO:0071840)	2090	3.65e-24	9.1e-22
organonitrogen compound biosynthetic process (GO:1901566)	1302	7.78e-25	2.06e-22
transport (GO:0006810)	2278	6.79e-25	1.91e-22
establishment of localization (GO:0051234)	2303	1.46e-25	4.36e-23
biosynthetic process (GO:0009058)	2842	7.72e-26	2.48e-23
organic substance biosynthetic process (GO:1901576)	2705	5.68e-26	1.96e-23
localization (GO:0051179)	2383	1.83e-27	6.85e-25
protein metabolic process (GO:0019538)	3941	6.88e-29	2.81e-26
macromolecule metabolic process (GO:0043170)	6367	2.2e-38	9.89e-36
cellular metabolic process (GO:0044237)	6607	1.27e-41	6.35e-39
organonitrogen compound metabolic process (GO:1901564)	4811	6.7e-42	3.76e-39
nitrogen compound metabolic process (GO:0006807)	6846	8.47e-47	5.43e-44
primary metabolic process (GO:0044238)	8242	1.39e-62	1.04e-59
organic substance metabolic process (GO:0071704)	8932	6.41e-66	5.76e-63
metabolic process (GO:0008152)	9567	1.84e-73	2.06e-70
cellular process (GO:0009987)	10813	2.12e-104	3.18e-101
biological_process (GO:0008150)	15844	1.1e-154	2.46e-151
Unclassified (UNCLASSIFIED)	27815	1.1e-154	4.93e-151

## Sheet: Table S7
Table S7. Function annotation and expression patterns of DEGs related to salt stress response
Gene name	Function annotation	S1	S2	S3
SA_11G296500.m1	2a38euk superfamily	-1.09335	-1.39034	-1.07531
SA_09G217800.m1	Crp superfamily			1.15583
SA_02G079000.m1	3a01204 superfamily			-1.17132
SA_08G250700.m1	CDC48 superfamily			1.71984
SA_04G323100.m1	bZIP_plant_BZIP46			5.0567
SA_09G450000.m2	bZIP_plant_BZIP46	4.39263	4.84675	5.46742
SA_22G103000.m1	bZIP_plant_GBF1			1.53955
SA_09G138900.m1	bZIP_plant_RF2			1.42863
SA_07G149300.m1	zf-C2H2_6		1.3639	4.56402
SA_01G058100.m1	FRQ1 superfamily			1.7417
SA_05G178400.m1	FRQ1 superfamily		1.20684	3.88778
SA_12G365500.m1	FRQ1 superfamily			-1.55288
SA_04G194400.m1	FRQ1 superfamily			2.66613
SA_05G305800.m1	CIPK_C			-1.03704
SA_08G259800.m1	CIPK_C	1.79853	1.8948
SA_28G094900.m1	Bbox_SF superfamily			-2.07162
SA_10G269500.m1	AP2			3.88646
SA_12G077400.m1	AP2			-1.35649
SA_19G164700.m1	AP2			2.19049
SA_30G142200.m1	AP2			4.29719
SA_01G323500.m1	GRAS			-1.08414
SA_10G313000.m1	HOX
SA_05G113600.m1	HSF	2.10856	2.57401	4.65586
SA_14G024200.m2	STKc_TEY_MAPK
SA_01G086200.m1	PKc_like superfamily			2.46816
SA_04G063100.m1	Mito_carr	1.95292	3.27784	6.44047
SA_13G119700.m1	Mito_carr			-1.63748
SA_28G074200.m1	Mito_carr superfamily			-3.89469
SA_05G226700.m1	PLN03091 superfamily			-2.13052
SA_08G299100.m1	PLN03091 superfamily			1.57103
SA_09G256500.m1	PLN03091 superfamily			-1.76415
SA_09G386800.m1	PLN03091 superfamily			4.20006
SA_13G103800.m1	PLN03091 superfamily			2.36979
SA_24G064900.m1	PLN03091 superfamily		-1.33116	-2.45274
SA_27G183400.m1	PLN03091 superfamily			1.72613
SA_26G152000.m1	PLN03212 superfamily			2.55392
SA_11G219600.m1	myb_SHAQKYF			1.25066
SA_05G161000.m1	PLN03212 superfamily		-1.05485	-4.20698
SA_16G171600.m1	SANT superfamily		1.16169
SA_05G174400.m1	SANT_TRF			1.19312
SA_07G033300.m1	NAM			-3.3115
SA_02G303100.m1	PLN02258	3.02229	3.34995	6.5574
SA_05G239800.m1	NF-X1-zinc-finger			1.02637
SA_13G010800.m1	RING_Ubox superfamily			1.94434
SA_11G165100.m1	RRM2_Hrp1p
SA_08G075400.m1	RRM2_NsCP33_like			1.33902
SA_01G128500.m1	VQ			1.99588
SA_25G196800.m1	VQ			2.18678
SA_03G282800.m1	WD40			-1.93504
SA_04G290500.m1	WD40 superfamily			2.0632
SA_05G068500.m1	WRKY			4.0671
SA_11G293700.m1	WRKY		1.4393	5.63592
SA_09G068100.m1	3a01204 superfamily			-3.06608
SA_02G184200.m1	Abhydrolase superfamily	1.28588	1.17593	1.4172
SA_08G312000.m1	AKR_AKR4A_4B	-1.15532	-1.15583
SA_08G135900.m1	alcohol_DH_plants			1.3119
SA_01G250000.m1	ALDH-SF superfamily		1.25951	2.18035
SA_08G141900.m1	ALDH-SF superfamily			-1.35116
SA_09G105800.m1	AMMECR1			1.70376
SA_17G130800.m1	Annexin			-2.97549
SA_02G179300.m1	Annexin superfamily			1.47175
SA_10G325400.m1	ANX	1.37652	1.9904	1.27795
SA_05G035600.m1	BACK			2.39912
SA_07G029200.m1	BACK_AtBPM-like			2.394
SA_21G000800.m1	BACK_AtBPM-like			1.03467
SA_26G210500.m2	BACK_AtBPM-like			1.63038
SA_06G067400.m1	BAG			1.33628
SA_01G064500.m1	Bet_v1-like		2.29263	3.47515
SA_01G183300.m1	BRCT superfamily	-1.06299
SA_31G047700.m2	BRCT_CTDP1
SA_05G029800.m1	BTB_POZ superfamily			1.20417
SA_12G355000.m1	C2_ArfGAP	1.20392	1.13125
SA_24G151000.m1	C2_PI3K_class_III			1.46634
SA_30G096600.m1	CAF1			-1.74118
SA_07G050100.m1	CBS_pair_bac_euk			-1.07187
SA_07G067800.m1	Ceramidase	1.53738	1.53978	2.15224
SA_02G330000.m1	CHASE			-1.88918
SA_06G024500.m1	CHASE
SA_18G164100.m1	chitinase_GH19			-2.1834
SA_26G178800.m1	COBRA			2.92179
SA_02G084800.m1	COG5540 superfamily			-1.12522
SA_24G193300.m1	CTLH
SA_01G112200.m1	Cu-Zn_Superoxide_Dismutase superfamily		2.35023
SA_24G002700.m1	Cu-Zn_Superoxide_Dismutase superfamily			-2.12862
SA_04G043900.m1	CY superfamily			1.6996
SA_12G190000.m1	Cyanase_C superfamily			1.04308
SA_05G282800.m1	cyclophilin_ABH_like			-1.99411
SA_02G138900.m1	Cyt_c_Oxidase_VIb		1.91209
SA_27G176300.m1	DIE2_ALG10			1.02511
SA_08G016500.m1	DnaJ			2.56533
SA_25G068500.m1	DnaJ			-1.4421
SA_17G141300.m1	dnaK			1.07369
SA_09G058100.m1	DREPP superfamily		-2.26558	-3.7442
SA_19G228200.m1	DSP			1.34908
SA_03G320000.m1	dsrm			1.96271
SA_30G073300.m1	DSRM			-2.05775
SA_01G244300.m1	DUF4228			1.03857
SA_10G327300.m1	DUF4701 superfamily	-1.20503		1.09423
SA_01G098900.m1	EEP superfamily	-1.21392	-2.46926	-3.97572
SA_02G372300.m1	EEP superfamily			-1.88632
SA_02G296600.m1	EEP superfamily			4.79882
SA_05G112900.m1	EF-hand_7			-2.2888
SA_31G036200.m1	EF-hand_7			2.1495
SA_26G040700.m1	eIF3E			-2.05481
SA_15G145500.m1	ER_PDI_fam superfamily			-1.12253
SA_21G166500.m1	ETC_C1_NDUFA4			1.76885
SA_03G043900.m1	Fasciclin		-1.92375	-4.33456
SA_05G142200.m1	Fasciclin	-1.49966	-3.46899	-5.77517
SA_15G193900.m1	FHA_FKH1-like		-1.07379	-1.74365
SA_22G062500.m1	FIG superfamily			-1.2586
SA_23G013200.m1	FKBP_C			-1.96732
SA_13G026700.m1	Flavoprotein superfamily			-1.10932
SA_06G010700.m1	FMN_red			-1.04066
SA_07G066700.m1	GAF			1.16258
SA_27G155200.m1	GASA			-4.09677
SA_02G309200.m1	GH64-TLP-SF superfamily			2.02929
SA_05G011100.m1	Glyco_hydro superfamily		1.17869	1.01053
SA_27G263700.m1	GRAN			1.84325
SA_12G332400.m1	GST_C_Tau		-1.27727	-2.83483
SA_11G322600.m1	GTPase_YqeH superfamily			-1.32675
SA_17G057100.m1	GTPase_YqeH superfamily			-1.97137
SA_13G275000.m1	HATPase_Hsp90-like		-1.28887
SA_24G106000.m2	HDAC_classI			-3.05941
SA_05G314200.m1	HlyIII		-1.27895	-1.17045
SA_25G192000.m1	IFRD		1.03584	3.26893
SA_12G176800.m1	Inhibitor_I29			1.18103
SA_14G184800.m1	KH-I superfamily			1.0692
SA_02G086100.m1	LbetaH superfamily	-1.20752	-1.90759
SA_29G006200.m1	LEA_2		2.27558	4.30851
SA_18G006900.m1	LIM_bind			1.01043
SA_11G099400.m1	lipocalin_Blc-like		2.47669	6.20972
SA_12G110700.m1	LisH	-1.02272	-1.64625	-3.24958
SA_27G144500.m1	LSm1		1.2226	2.0089
SA_08G245700.m1	MCAfunc			-3.0179
SA_20G110400.m1	MFS superfamily
SA_11G165300.m1	MFS_NPF5			-3.10398
SA_01G111900.m1	MFS_STP	1.10867	3.11317	7.30557
SA_09G378900.m1	mTERF superfamily		-1.02707	-3.43429
SA_22G165300.m1	mTERF superfamily			-1.54402
SA_12G129900.m1	MtN3_slv		2.19607
SA_16G015700.m1	NABP superfamily			-2.44119
SA_01G392600.m1	NAC_BTF3			-1.47845
SA_11G311000.m1	nt_trans superfamily		-1.1921	-1.78167
SA_01G071500.m1	PABP-1234 superfamily	-2.36675	-4.29105	-6.12038
SA_08G009400.m1	PARG_cat			1.19802
SA_07G270000.m1	PCI			1.00243
SA_23G029700.m1	PCMT			1.42611
SA_17G163700.m1	PEP_TPR_lipo superfamily		-1.32357	-2.5613
SA_16G031200.m1	Peptidase_C19 superfamily			2.15263
SA_12G070400.m1	Peptidase_M10			3.38831
SA_13G126700.m1	PHA03378 superfamily			1.72023
SA_19G007000.m1	phytepsin			1.07613
SA_06G038900.m1	PKc_like superfamily		2.14893	3.02942
SA_08G089800.m1	PKc_like superfamily	2.34119	3.96194	4.95355
SA_14G020900.m1	PKc_MAPKK_plant_like		-1.36126	-2.46664
SA_22G200400.m1	plant_peroxidase_like superfamily			1.20731
SA_23G116400.m1	PLN00070		1.30034	3.00178
SA_10G277500.m1	PLN00072 superfamily			1.18582
SA_03G211100.m1	PLN00103			1.22185
SA_05G151000.m1	PLN00106			1.09277
SA_08G299300.m1	PLN00176	1.65114	2.05084	3.38315
SA_21G204600.m1	PLN00176	3.23237	5.78708	7.09737
SA_20G043900.m1	PLN00178 superfamily	1.51455	1.62045
SA_03G000900.m1	PLN00220			-3.16119
SA_07G056200.m1	PLN00221		-1.48582	-3.31193
SA_03G265100.m1	PLN02195 superfamily			-3.7076
SA_05G232700.m1	PLN02243	2.96823	2.86581	2.37503
SA_21G099100.m1	PLN02248			-1.72164
SA_17G141600.m1	PLN02315	1.45511	2.66386	5.15919
SA_02G155500.m1	PLN02343		1.26186	1.77716
SA_05G014700.m1	PLN02350			1.76574
SA_31G063300.m1	PLN02350			-2.00097
SA_02G278700.m1	PLN02400		-1.206	-2.29534
SA_14G221300.m1	PLN02401	1.20135	1.70706	2.00558
SA_02G202200.m1	PLN02418	1.09269	1.07416	2.41437
SA_30G005800.m1	PLN02423	-1.19711	-1.20571	-2.77818
SA_13G056600.m1	PLN02439			2.29955
SA_24G070400.m1	PLN02467	1.36363	1.43532
SA_02G164300.m1	PLN02471 superfamily		1.50214	1.40478
SA_09G340300.m1	PLN02472 superfamily			1.0396
SA_21G124400.m1	PLN02475	2.67664	2.70205	2.75957
SA_29G062600.m1	PLN02477		2.60247	5.1183
SA_05G243700.m1	PLN02561			1.43556
SA_12G031300.m1	PLN02580 superfamily			-1.47785
SA_12G436500.m1	PLN02602			-1.2477
SA_08G083200.m1	PLN02624	1.5231	2.57455	4.88974
SA_12G316000.m1	PLN02681	-1.34575
SA_05G010600.m1	PLN02688	1.06451	1.72505	4.16275
SA_11G029800.m1	PLN02707			-1.19522
SA_13G254600.m1	PLN02724 superfamily			2.04854
SA_08G106300.m1	PLN02736			2.50883
SA_30G033800.m1	PLN02760			1.07156
SA_11G263500.m1	PLN02818			-1.07442
SA_06G014900.m1	PLN02914 superfamily	-1.42354	-1.87147	-2.63008
SA_29G078300.m1	PLN02927 superfamily			1.42223
SA_01G103800.m1	PLN02941			2.57702
SA_22G111200.m1	PLN02949			1.22456
SA_12G345500.m1	PLN03020 superfamily	2.39345	4.77186	7.0269
SA_22G138700.m1	PLN03129			-1.17538
SA_04G297800.m1	PLN03134 superfamily			-1.04659
SA_01G270300.m1	PLN03142 superfamily			1.53543
SA_02G291800.m1	PLN03180		-1.11009	-2.15017
SA_21G018900.m1	PLN03192 superfamily		3.83256
SA_29G067100.m1	PLN03208 superfamily			1.29071
SA_21G000400.m2	PLN03209 superfamily			-2.06773
SA_22G103900.m1	PLN03218 superfamily			1.1636
SA_19G240000.m1	Pmp3	1.30011	2.26841	3.63545
SA_02G227700.m1	PMT_2 superfamily			-1.57655
SA_12G325300.m1	PP2C_C superfamily			1.12366
SA_15G003200.m1	PRK00911			-1.81226
SA_14G190200.m1	proteasome_beta_type_4			1.29539
SA_01G280700.m1	PRP38			1.99433
SA_01G096400.m1	PSMD4_RAZUL			1.10893
SA_07G127900.m1	PTP_PTEN			1.53046
SA_21G175600.m1	PTZ00084			-1.27177
SA_24G177900.m1	PTZ00084			-1.04175
SA_01G142100.m1	PTZ00254			-1.9187
SA_15G004400.m1	Pyr_redox_2			3.45457
SA_23G055500.m1	RcbX superfamily	-1.25437	-1.65703	-1.95771
SA_21G129100.m1	RecA-like_BCS1	-1.0764	-1.20642
SA_28G030700.m1	RING_Ubox superfamily			-1.91809
SA_15G031700.m1	RING-H2	2.81159	3.63366	3.01903
SA_19G219200.m1	RING-Ubox_CHIP			-1.2357
SA_12G281800.m1	RST			1.49296
SA_02G052300.m1	S_TK_X	1.77914	2.2095	4.21647
SA_01G365300.m1	S2P-M50_like_2			-1.31811
SA_06G249600.m1	secretory_peroxidase			-1.18556
SA_25G030600.m1	secretory_peroxidase		-1.17683	-1.437
SA_06G344400.m1	Senescence			2.62934
SA_09G447300.m1	SKIP_SNW			2.09844
SA_12G158500.m1	SPFH_prohibitin	1.13003	1.84923	2.42837
SA_29G096000.m1	STKc_CDC2L1			1.37172
SA_06G056600.m1	STKc_IRAK			-1.71783
SA_14G055300.m1	TB2_DP1_HVA22			1.37315
SA_31G056800.m1	TB2_DP1_HVA22	1.59825	2.72393	5.67503
SA_27G205400.m1	Thioredoxin_like superfamily		1.53209	2.44954
SA_03G187200.m1	TPR		-1.0461	-2.4181
SA_07G263900.m1	TPR			2.18154
SA_01G105200.m1	Ubox			-1.37857
SA_12G405900.m1	V-ATPase_V1_A			1.43835
SA_03G338600.m1	Vps53_N superfamily			-1.19935
SA_01G187100.m1	xylanase_inhibitor_I_like	1.63189	2.57708	3.03811
SA_18G020400.m1	zf-MIZ			-1.28286

## Sheet: Table S8
Table S8. Function annotation and expression patterns of DEGs related to ROS metabolize
Gene name	Function annotation	S1	S2	S3
SA_07G250400.m1	ascorbate_peroxidase	1.23792	1.38413	0
SA_27G136900.m1	ascorbate_peroxidase	0	0	1.9373
SA_03G033600.m1	PTZ00184 superfamily	1.53417	1.25421	3.87577
SA_19G178700.m1	PTZ00184 superfamily	0	0	1.5635
SA_02G013000.m1	PLN02609	0	0	1.57005
SA_11G319900.m1	PLN02609	0	-1.00525	-2.40562
SA_01G323500.m1	DELLA	0	0	-1.08414
SA_09G422300.m1	Pyr_redox_2	0	1.19134	3.42708
SA_05G239800.m1	NF-X1-zinc-finger	0	0	1.02637
SA_13G010800.m1	NF-X1-zinc-finger	0	0	1.94434
SA_05G112900.m1	EF-hand_7	0	0	-2.2888
SA_31G036200.m1	EF-hand_7	0	0	2.1495
SA_06G089200.m1	lectin_legume_LecRK_Arcelin_ConA	0	1.47101	2.35413
SA_02G164300.m1	PLN02471 superfamily	0	1.50214	1.40478
SA_24G002700.m1	Cu-Zn_Superoxide_Dismutase superfamily	0	0	-2.12862
SA_14G019200.m1	PLN02622 superfamily	-1.14279	0	-1.69688
SA_14G006500.m1	PLN02685 superfamily	0	-1.90156	-2.65267
SA_08G089800.m1	PKc_like superfamily	2.34119	3.96194	4.95355
SA_17G130600.m1	Abhydrolase superfamily	0	0	-3.93871
SA_12G281800.m1	ADP_ribosyl superfamily	0	0	1.49296
SA_01G250000.m1	ALDH-SF superfamily	0	1.25951	2.18035
SA_02G400500.m1	AMPK1_CBM	0	0	1.99811
SA_13G074500.m1	BPI superfamily	-5.31926	0	0
SA_24G151000.m1	C2_PI3K_class_III	0	0	1.46634
SA_18G146500.m1	Cpn10	0	0	-1.19493
SA_09G217800.m1	Crp superfamily	0	0	1.15583
SA_01G112200.m1	Cu-Zn_Superoxide_Dismutase superfamily	0	2.35023	0
SA_29G140100.m1	DHHC	0	0	1.04994
SA_05G253400.m1	DUF4281	0	0	1.27066
SA_01G098900.m1	EEP superfamily	-1.21392	-2.46926	-3.97572
SA_02G372300.m1	EEP superfamily	0	0	-1.88632
SA_05G323800.m1	ftsH	1.09727	1.65748	3.1684
SA_07G066700.m1	GAF	0	0	1.16258
SA_02G137000.m1	G-alpha	0	0	-2.29379
SA_27G155200.m1	GASA	0	0	-4.09677
SA_11G246600.m1	GRX_PICOT_like	0	0	1.86135
SA_11G322600.m1	GTPase_YqeH superfamily	0	0	-1.32675
SA_02G044100.m1	NCA2	0	0	-1.02993
SA_16G002300.m1	PEP_TPR_lipo superfamily	0	0	1.01873
SA_10G333400.m1	PLN02252	0	0	-2.09078
SA_23G040000.m1	PLN02252	0	0	-1.29218
SA_11G297400.m1	PLN02278	0	0	-1.42628
SA_03G297300.m1	PLN02565 superfamily	0	0	-2.27379
SA_15G006200.m1	PLN02608	0	0	1.60333
SA_02G290300.m1	PLN02906	0	2.07734	4.07146
SA_29G051300.m1	PLN02957	0	1.0504	1.48
SA_14G111100.m1	PRK10674 superfamily	0	0	-1.33792
SA_10G226500.m1	PRX_Typ2cys	0	0	-2.22129
SA_21G001700.m1	Retrotran_gag_2 superfamily	0	-2.30858	-6.8487
SA_25G190500.m1	secretory_peroxidase	0	-1.41735	-6.7449
SA_09G341200.m1	plant_peroxidase_like superfamily	0	-3.31364	-2.89604
SA_22G200400.m1	plant_peroxidase_like superfamily	0	0	1.20731
SA_01G267100.m1	secretory_peroxidase	-1.84506	-2.53469	-7.36846
SA_02G039700.m1	secretory_peroxidase	0	-4.15233	-6.97996
SA_02G039300.m1	secretory_peroxidase	0	-3.34152	-4.68672
SA_02G265600.m1	secretory_peroxidase	0	0	1.43307
SA_02G387000.m1	secretory_peroxidase	0	0	2.02607
SA_02G265700.m1	secretory_peroxidase	0	-4.13657	-4.61376
SA_02G050800.m1	secretory_peroxidase	0	0	4.74325
SA_02G103800.m1	secretory_peroxidase	0	-1.1681	-5.02802
SA_03G097600.m1	secretory_peroxidase	0	-1.08895	-2.14141
SA_04G283100.m1	secretory_peroxidase	1.18353	1.46435	3.04985
SA_05G332100.m1	secretory_peroxidase	-1.05915	-1.4684	-3.54486
SA_05G084600.m1	secretory_peroxidase	0	0	1.79414
SA_05G232900.m1	secretory_peroxidase	1.22375	1.46315	1.22657
SA_05G293700.m1	secretory_peroxidase	-1.08187	0	1.09864
SA_05G224000.m1	secretory_peroxidase	0	-1.86746	-2.69404
SA_05G293500.m1	secretory_peroxidase	0	-2.26802	0
SA_05G276900.m1	secretory_peroxidase	0	-1.40992	-3.07723
SA_06G249600.m1	secretory_peroxidase	0	0	-1.18556
SA_06G284300.m1	secretory_peroxidase	0	0	-4.00961
SA_07G094500.m1	secretory_peroxidase	-1.88997	-4.86266	-5.36322
SA_07G167400.m1	secretory_peroxidase	0	0	-2.15722
SA_08G205900.m1	secretory_peroxidase	-1.52628	-2.62298	-4.72789
SA_08G039800.m1	secretory_peroxidase	-1.42319	-1.36042	-2.23295
SA_09G085400.m1	secretory_peroxidase	0	0	-6.37348
SA_09G046300.m1	secretory_peroxidase	-1.70638	-2.97637	-2.5985
SA_09G479900.m1	secretory_peroxidase	0	5.0903	0
SA_10G137700.m1	secretory_peroxidase	0	-1.30276	-1.74663
SA_11G215600.m1	secretory_peroxidase	0	0	-2.54006
SA_11G272100.m1	secretory_peroxidase	0	-1.49063	-2.07169
SA_11G149200.m1	secretory_peroxidase	0	0	5.10347
SA_11G302400.m1	secretory_peroxidase	0	0	5.75343
SA_12G297400.m1	secretory_peroxidase	0	-2.70036	-2.78082
SA_12G378900.m1	secretory_peroxidase	0	-1.72521	-4.23227
SA_14G138200.m1	secretory_peroxidase	0	0	-2.17534
SA_15G181300.m1	secretory_peroxidase	0	0	1.43896
SA_15G279700.m1	secretory_peroxidase	0	0	-6.52746
SA_15G098900.m1	secretory_peroxidase	0	6.09915	0
SA_16G079000.m1	secretory_peroxidase	0	-1.4903	-2.24955
SA_17G059100.m1	secretory_peroxidase	0	1.4553	-2.62284
SA_18G115900.m1	secretory_peroxidase	0	2.04572	0
SA_18G054300.m1	secretory_peroxidase	0	1.03736	1.11841
SA_19G237100.m1	secretory_peroxidase	1.26495	1.7163	2.92815
SA_20G045600.m1	secretory_peroxidase	0	0	1.12654
SA_20G045700.m1	secretory_peroxidase	0	-4.14366	-7.03647
SA_21G199200.m1	secretory_peroxidase	0	0	-2.26398
SA_21G001800.m1	secretory_peroxidase	0	0	-3.96544
SA_22G196000.m1	secretory_peroxidase	-4.95851	0	0
SA_22G001700.m1	secretory_peroxidase	0	-1.47748	-2.50125
SA_22G181000.m1	secretory_peroxidase	0	-5.53509	-5.04995
SA_23G009900.m1	secretory_peroxidase	0	0	-2.9404
SA_25G030600.m1	secretory_peroxidase	0	-1.17683	-1.437
SA_25G204400.m1	secretory_peroxidase	-2.25335	-5.36867	-6.35176
SA_25G131400.m1	secretory_peroxidase	0	-5.99553	-4.5492
SA_29G149200.m1	secretory_peroxidase	1.31626	1.62264	-2.72113
SA_29G085800.m1	secretory_peroxidase	0	-1.14364	-1.00579
SA_30G128600.m1	secretory_peroxidase	0	-3.26583	-6.92815
SA_30G002100.m1	secretory_peroxidase	0	0	-1.64946
SA_30G019800.m1	secretory_peroxidase	0	3.38736	4.16009
SA_30G017500.m1	secretory_peroxidase	-1.73096	-2.06544	-5.56536
SA_31G019800.m1	secretory_peroxidase	0	0	-2.05268
SA_09G127300.m1	thioredoxin	0	0	-1.55955
SA_26G184600.m1	TIM superfamily	0	-1.82221	-2.86956
SA_20G086400.m1	Treacle superfamily	0	0	-1.13886
SA_25G215700.m1	TRX_NTR	0	1.18414	2.75764
SA_07G075400.m1	WD40	0	0	-2.36404
SA_26G064600.m1	zf-CDGSH superfamily	1.70495	1.93067	3.18977

## Sheet: Table S9
Table S9. Function annotation and expression patterns of DEGs related to ion transport
Gene name	Function annotation	S1	S2	S3
SA_09G312400.m1	2A0109 superfamily			2.33175
SA_01G301600.m1	2A0303 superfamily			1.48951
SA_07G134900.m1	2A0303 superfamily			1.31202
SA_09G143500.m1	2A0303 superfamily		-1.75798	-2.20363
SA_11G082100.m1	2A0303 superfamily			2.11461
SA_12G211300.m1	2A0303 superfamily			-1.27932
SA_28G117800.m1	2A0303 superfamily			2.05265
SA_05G227600.m1	2a38euk superfamily		-2.53874	-2.07178
SA_13G268800.m1	2a38euk superfamily			3.69647
SA_18G121000.m1	2a38euk superfamily	-2.92366	-3.97999	-2.09825
SA_28G148300.m1	2a38euk superfamily	-2.22263	-2.86026	-4.94661
SA_28G148200.m1	2a38euk superfamily	-1.11104	-1.29121	-1.94497
SA_06G004400.m1	3a01203 superfamily			1.90633
SA_09G068100.m1	3a01204 superfamily			-3.06608
SA_12G100300.m1	AA_permease_2 superfamily			2.14212
SA_16G103800.m1	AA_permease_2 superfamily			-2.07985
SA_28G066400.m1	AA_permease_2 superfamily			2.66574
SA_05G295400.m1	Aa_trans		2.69903	4.33672
SA_06G044300.m1	Aa_trans			-2.60125
SA_07G096800.m1	Aa_trans			-1.66879
SA_16G180400.m1	Aa_trans		1.14469	3.12669
SA_20G078200.m1	Aa_trans			-2.47212
SA_25G022300.m1	Aa_trans			-1.25729
SA_29G088300.m1	Aa_trans			2.81833
SA_06G152300.m1	AAA			1.19675
SA_11G006800.m1	AKR_AKR6C1_2			1.34336
SA_09G433300.m1	ALMT			3.4497
SA_02G347700.m1	Ammonium_transp superfamily			-2.56964
SA_05G045700.m1	Ammonium_transp superfamily	-1.36349	-1.63387	-3.42071
SA_10G231000.m1	Ammonium_transp superfamily			2.75377
SA_20G059100.m1	Ammonium_transp superfamily	1.41483	2.45168	5.34019
SA_29G105700.m1	amt			-2.46425
SA_06G126200.m1	Anoctamin			-1.11095
SA_01G016500.m1	ArsB_NhaD_permease superfamily	1.63522
SA_12G318900.m1	ArsB_NhaD_permease superfamily	1.80062		-2.95195
SA_15G036500.m1	ArsB_NhaD_permease superfamily	-1.00544	-2.23199	-1.29522
SA_18G156600.m1	ArsB_NhaD_permease superfamily			-1.96294
SA_25G107800.m1	atpA superfamily			-1.65708
SA_14G263400.m1	ATPase-IB2_Cd			2.01879
SA_06G015500.m1	ATPase-IIB_Ca superfamily		-1.62949	-2.8443
SA_07G302900.m1	ATPase-IIIA_H			2.7998
SA_09G464400.m1	ATPase-IIIA_H			2.27019
SA_25G000300.m1	ATPase-IIIA_H			2.01898
SA_29G016300.m1	ATPase-IIIA_H			1.87885
SA_14G086800.m1	ATPase-Plipid		-1.10956	-1.66255
SA_19G215500.m1	ATPase-Plipid			3.40138
SA_06G280300.m1	ATPase-Plipid superfamily			1.8239
SA_23G067100.m1	ATPase-Plipid superfamily		1.25809	2.88456
SA_07G254500.m1	ATP-synt_B superfamily			-1.43419
SA_02G053400.m1	ATP-synt_C superfamily			-1.51262
SA_23G086300.m1	ATP-synt_Eps			1.26982
SA_09G476000.m1	ATP-synt_F superfamily		1.03916	2.03609
SA_04G085500.m1	ATP-synt_Fo_a_6 superfamily		-1.05982	-2.15365
SA_06G119600.m1	ATP-synt_G			-1.12277
SA_05G166300.m1	ATP-synt_Vo_c_ATP6F_rpt2			1.4214
SA_15G232000.m1	b_cpa1 superfamily	1.70024	1.20234	2.47169
SA_22G193000.m1	b_cpa1 superfamily	-1.19815
SA_24G032300.m1	b_cpa1 superfamily		1.97129
SA_22G105500.m1	Band_3_cyto superfamily		-1.49269	-5.92508
SA_30G152900.m1	bHLH_SF superfamily		-1.39013	-2.86026
SA_01G250800.m1	Btz superfamily			1.7651
SA_01G119400.m2	CaATP_NAI			2.53958
SA_22G111700.m1	CaATP_NAI			2.00397
SA_20G047500.m1	CaATP_NAI superfamily			3.30279
SA_02G231200.m1	caca2		2.10194	4.04149
SA_06G188800.m1	caca2			2.46142
SA_02G141600.m1	caca2 superfamily		-1.88096	-1.42369
SA_02G028100.m1	Castor_Poll_mid			-2.3375
SA_17G131000.m1	CCC1			1.33282
SA_29G084900.m1	CCC1			-1.59437
SA_27G194900.m1	CCC1_like superfamily		4.74513
SA_28G115000.m1	CCC1_like superfamily	5.17434	5.74667	5.43989
SA_29G002600.m1	CCC1_like superfamily	1.12607
SA_02G263900.m1	CDF			1.05129
SA_27G270700.m1	Choline_transpo			-1.9165
SA_09G290700.m1	ClC_6_like			-2.53392
SA_29G074900.m1	ClC_6_like			1.58932
SA_14G158400.m1	COX17			1.04771
SA_15G050800.m1	COX6B		1.00565
SA_06G093700.m1	Ctr		2.97633	3.22594
SA_18G147500.m1	Ctr			1.95898
SA_28G084200.m1	CYP90-like		-1.46275	-3.15224
SA_18G024100.m1	Cyt_b-c1_8			1.16219
SA_04G187600.m1	Cyt_c_Oxidase_Vb superfamily			1.08427
SA_02G138900.m1	Cyt_c_Oxidase_VIb		1.91209
SA_21G093300.m1	dass			-1.69602
SA_05G039700.m1	EamA superfamily			1.40898
SA_05G007700.m1	EamA superfamily			1.45478
SA_07G171400.m1	EamA superfamily			-1.25544
SA_09G344300.m1	EamA superfamily			1.36104
SA_14G275900.m1	EamA superfamily			1.74405
SA_03G228300.m1	EFh			-2.19041
SA_07G122000.m1	Euk_Ferritin	1.23239	1.33693	6.59901
SA_01G101300.m1	FieF		-1.00495	-2.72319
SA_08G213000.m1	FieF			1.2382
SA_05G252600.m1	FieF superfamily			4.34743
SA_05G062300.m1	FieF superfamily			2.55734
SA_10G335600.m1	FieF superfamily			-1.28587
SA_05G178400.m1	FRQ1 superfamily		1.20684	3.88778
SA_10G114900.m1	FRQ1 superfamily			-1.14135
SA_15G057100.m1	Gdt1			2.65079
SA_U012100.m1	Gdt1 superfamily			-1.62256
SA_14G040000.m1	GluR_Plant		-1.70026	-4.23386
SA_01G392800.m1	GRX_PICOT_like			1.12032
SA_11G119900.m1	GRX_PICOT_like			-1.20682
SA_08G283700.m1	HAD_like superfamily			1.90272
SA_11G180100.m1	HAD_like superfamily			4.21429
SA_01G043700.m1	HMA			1.7445
SA_01G380900.m1	HMA		-1.26199	-2.62958
SA_01G273800.m1	HMA			-3.83735
SA_03G250100.m1	HMA			-1.25377
SA_03G350600.m1	HMA			2.62725
SA_04G230300.m1	HMA			3.05541
SA_04G017800.m1	HMA			-3.76686
SA_05G172500.m1	HMA			-2.73449
SA_05G178800.m1	HMA	1.01003	1.28835	2.00919
SA_06G219800.m1	HMA		-2.04943	-3.13917
SA_06G070200.m1	HMA		1.46005	2.59841
SA_07G273300.m1	HMA			-1.87479
SA_09G149500.m1	HMA			-1.82561
SA_10G214800.m1	HMA			2.61279
SA_10G245200.m1	HMA			-3.17629
SA_11G175400.m1	HMA			3.13563
SA_14G215000.m1	HMA		-1.1277	-2.26551
SA_15G116900.m1	HMA		1.15614	2.12377
SA_15G197300.m1	HMA		-1.13456	-1.70747
SA_16G053700.m1	HMA			-1.09056
SA_17G125800.m1	HMA			2.95639
SA_24G078600.m1	HMA
SA_25G230000.m1	HMA			-1.2632
SA_26G189000.m1	HMA
SA_27G218500.m1	HMA	1.66953	2.26438	2.83593
SA_27G232700.m1	HMA			2.92192
SA_29G045200.m1	HMA		-1.44176	-3.12911
SA_30G181500.m1	HMA			2.20606
SA_12G088800.m1	Ion_trans		1.29973	1.32533
SA_02G392700.m1	Ion_trans_2			-1.02289
SA_18G121800.m1	Ion_trans_2			2.23643
SA_15G024400.m1	K_trans		6.963	5.82793
SA_02G295400.m1	K_trans superfamily		1.74535
SA_05G017700.m1	K_trans superfamily			2.05077
SA_12G065600.m2	K_trans superfamily
SA_14G117400.m1	K_trans superfamily		1.14112	2.5948
SA_22G196300.m1	K_trans superfamily			2.31403
SA_23G096200.m1	K_trans superfamily			1.13404
SA_25G208700.m1	K_trans superfamily			2.70624
SA_30G035700.m1	K_trans superfamily			-4.82658
SA_09G344000.m1	kup		-1.46019	-2.37428
SA_29G120800.m1	kup		-1.47707
SA_11G207000.m1	LrgB		-1.03987
SA_07G290200.m1	Macro_GDAP2-like		-2.04968	-5.22432
SA_01G111200.m1	MATE_DinF_like			-1.98958
SA_07G137400.m1	MATE_eukaryotic		-1.64663	-2.12867
SA_09G409000.m1	MATE_eukaryotic			5.02767
SA_02G125600.m1	MFS superfamily			-1.40882
SA_07G171000.m1	MFS superfamily			5.28174
SA_09G043900.m1	MFS superfamily	1.07267	1.01742
SA_10G103900.m1	MFS superfamily	-1.07219	-1.51959	-3.31173
SA_11G055300.m1	MFS superfamily	1.22425	2.43422	8.43217
SA_11G232200.m1	MFS superfamily			-1.49501
SA_12G206700.m1	MFS superfamily			1.51123
SA_12G252100.m1	MFS superfamily		2.09795	7.3635
SA_13G035000.m1	MFS superfamily			1.1779
SA_15G264700.m1	MFS superfamily			-2.34335
SA_16G145200.m1	MFS superfamily			-2.7766
SA_20G110400.m1	MFS superfamily
SA_22G094900.m1	MFS superfamily			1.94094
SA_26G168900.m1	MFS superfamily			3.06441
SA_27G269900.m1	MFS superfamily			-1.3188
SA_07G268800.m1	MFS_5			2.03293
SA_10G083500.m1	MFS_5		-1.13164	-2.45695
SA_22G017100.m1	MFS_FBT			-1.06737
SA_11G204200.m1	MFS_GLUT10_12_Class3_like			1.16684
SA_01G237900.m1	MFS_GLUT6_8_Class3_like			2.3602
SA_08G207400.m1	MFS_GLUT6_8_Class3_like		-1.47329
SA_20G008600.m1	MFS_GLUT6_8_Class3_like		1.14201	2.53853
SA_05G151800.m1	MFS_MOT1	-2.43596		-2.20931
SA_14G186200.m1	MFS_MOT1			1.28215
SA_06G098100.m1	MFS_NPF1_2			2.08208
SA_08G072000.m1	MFS_NPF1_2			1.67735
SA_06G047900.m1	MFS_NPF5		-1.10577	-2.85411
SA_03G148900.m1	MFS_SLC17A9_like			-1.39351
SA_06G297600.m1	MFS_SLC17A9_like		1.01958	2.24116
SA_19G078200.m1	MFS_SLC17A9_like			2.28273
SA_22G102600.m1	MFS_SLC40A1_like	-2.48979
SA_01G111900.m1	MFS_STP	1.10867	3.11317	7.30557
SA_05G181000.m1	MFS_STP		4.11275
SA_08G317700.m1	MFS_STP	-1.04398	-1.77595	-3.03515
SA_12G413400.m1	MFS_STP		1.53543	3.16752
SA_13G156300.m1	MFS_STP		-1.22136
SA_13G051900.m1	MFS_STP			1.56591
SA_21G002300.m1	MFS_STP	-1.08807
SA_25G168500.m1	MFS_STP			2.27419
SA_27G148600.m1	MFS_STP		-2.46036	-2.37871
SA_27G148800.m1	MFS_STP		-1.44899	-3.64486
SA_28G076500.m1	MFS_STP	1.65932	2.43185	2.43792
SA_29G080500.m1	MFS_STP		-1.53811	-3.53617
SA_01G224700.m1	Mg_trans_NIPA			1.40461
SA_11G143300.m1	Mg_trans_NIPA	1.5094	1.87302	4.11096
SA_31G129600.m1	Mg_trans_NIPA			1.2628
SA_11G093200.m1	MIP			1.30398
SA_11G004100.m1	MIP	1.96958	2.33203	2.77741
SA_13G199700.m1	MIP		-1.38628
SA_21G046000.m1	MIP	-1.01042	-1.16783	-1.79412
SA_26G079500.m1	MIP	1.79334	1.93148	1.97812
SA_27G185100.m1	MIP			-1.68494
SA_02G059200.m1	MIP superfamily			-1.64789
SA_10G080200.m1	MIP superfamily			-2.94601
SA_10G043300.m1	MIP superfamily			-1.31832
SA_12G030300.m1	MIP superfamily		-2.22977	-3.19282
SA_12G072700.m1	MIP superfamily
SA_13G184200.m1	MIP superfamily	-1.00501	-2.55261	-1.74732
SA_14G055900.m1	MIP superfamily	1.72734	2.025	1.3993
SA_23G099800.m1	MIP superfamily			1.16692
SA_29G060000.m1	MIP superfamily			5.24258
SA_07G284100.m1	MIT_CorA-like superfamily			-5.46024
SA_01G336700.m1	Mito_carr			1.67225
SA_01G284900.m1	Mito_carr			-1.37141
SA_05G305300.m1	Mito_carr		1.12293
SA_08G288600.m1	Mito_carr			2.953
SA_12G291000.m1	Mito_carr			1.45792
SA_24G044200.m1	Mito_carr		1.60839	3.14434
SA_02G182400.m1	Mito_carr superfamily			1.44555
SA_04G063100.m1	Mito_carr superfamily	1.95292	3.27784	6.44047
SA_10G331600.m1	Mito_carr superfamily			1.41555
SA_14G171000.m1	MPC superfamily			-1.41783
SA_21G153100.m1	MPC superfamily			-1.65672
SA_24G075000.m1	MPC superfamily	1.56978
SA_05G317700.m1	Mrs2_Mfm1p-like			2.26151
SA_06G048900.m1	Mrs2_Mfm1p-like		1.51638	1.95688
SA_07G048300.m1	Mrs2_Mfm1p-like			2.22995
SA_10G282800.m1	MS_channel superfamily		1.00514	2.33432
SA_15G014200.m1	MtN3_slv		-4.8534	-4.36849
SA_14G220300.m1	Na_H_Exchanger			1.58036
SA_10G251000.m1	NAR2		-1.10908
SA_09G217800.m1	NhaP			1.15583
SA_15G262600.m1	NOG1_N superfamily	-1.22915	-1.52266	-2.14629
SA_06G036400.m1	Nuc_sug_transp superfamily		1.06465	1.46483
SA_09G377600.m1	Nuc_sug_transp superfamily			-1.26258
SA_09G360700.m1	Nuc_sug_transp superfamily			-1.38586
SA_13G186700.m1	Nuc_sug_transp superfamily			-1.14543
SA_21G162000.m1	Nuc_sug_transp superfamily			-1.303
SA_27G169500.m1	Nuc_sug_transp superfamily			1.04681
SA_02G023300.m1	OCRE superfamily			3.49899
SA_10G274400.m1	OPT	-1.21818	-1.55662	-1.92277
SA_10G274500.m1	OPT		-1.96718	-3.90847
SA_01G345700.m1	OPT superfamily	-2.18834	-3.51473	-6.189
SA_11G038700.m1	OSCP		-1.13089	-2.77777
SA_02G338900.m1	OSCP superfamily			-1.21632
SA_05G326900.m1	PBP1_GABAb_receptor_plant			-1.52552
SA_11G021200.m1	PBP1_GABAb_receptor_plant		1.13476	1.70273
SA_11G318800.m1	PBP1_GABAb_receptor_plant	-1.02556	-2.07251	-3.87592
SA_18G144500.m1	PBP1_GABAb_receptor_plant			2.30785
SA_25G035900.m1	PBP1_GABAb_receptor_plant		-1.10145
SA_13G151400.m1	Periplasmic_Binding_Protein_type1 superfamily		-1.07833	1.79536
SA_09G368200.m1	PitA			-1.35581
SA_08G089800.m1	PKc_like superfamily	2.34119	3.96194	4.95355
SA_08G259800.m1	PKc_like superfamily	1.79853	1.8948
SA_08G245700.m1	PLAC8			-3.0179
SA_02G020300.m1	PLN00027			1.40919
SA_03G242100.m1	PLN00028		-2.30411
SA_12G434200.m1	PLN00028	-1.8708
SA_09G222800.m1	PLN00113 superfamily			-1.60674
SA_22G011100.m1	PLN00113 superfamily		-1.42707	-3.88076
SA_30G031400.m1	PLN00113 superfamily			4.29256
SA_14G106300.m1	PLN00137			-1.09096
SA_05G015300.m1	PLN00148			1.57064
SA_13G166100.m1	PLN00151	1.33954	1.01172	1.39096
SA_09G451400.m1	PLN00411 superfamily	-1.37663		-3.8195
SA_13G023300.m1	PLN00411 superfamily	-1.38771	-3.00907	-4.27695
SA_06G211500.m1	PLN02255			-1.09323
SA_09G465700.m1	PLN02255			1.73011
SA_18G127900.m1	PLN02786			-2.69641
SA_29G051300.m1	PLN02957		1.0504	1.48
SA_01G095800.m1	PLN03074			-3.44752
SA_03G319400.m1	PLN03074	-1.51974	-1.71535	-1.10282
SA_12G263900.m1	PLN03074		-1.3018	-6.21268
SA_31G137700.m1	PLN03074		-1.24296	-1.07301
SA_14G238600.m1	PLN03081 superfamily			1.79859
SA_04G185300.m1	PLN03140 superfamily			2.50403
SA_01G134600.m1	PLN03151 superfamily			1.08562
SA_07G137300.m1	PLN03159 superfamily	-1.67257
SA_07G128900.m1	PLN03159 superfamily			2.6324
SA_16G182300.m1	PLN03159 superfamily			7.33334
SA_19G226700.m1	PLN03159 superfamily			1.02404
SA_23G027600.m1	PLN03159 superfamily		2.53583	6.76783
SA_02G052000.m1	PLN03190 superfamily			1.4156
SA_04G047100.m1	PLN03190 superfamily			1.13245
SA_07G230500.m1	PLN03190 superfamily			3.56107
SA_08G303200.m1	PLN03190 superfamily			2.41924
SA_02G390200.m1	PLN03192 superfamily	1.45631	1.14059	2.48923
SA_05G100900.m1	PLN03192 superfamily		-1.30646	-7.41532
SA_05G301400.m1	PLN03192 superfamily		9.03854
SA_06G087900.m1	PLN03192 superfamily		1.53377	1.7622
SA_06G289500.m1	PLN03192 superfamily			1.41243
SA_11G271000.m1	PLN03192 superfamily	-1.28253	-1.19603	-3.00845
SA_13G009500.m1	PLN03192 superfamily		1.59022	3.4733
SA_17G086900.m1	PLN03192 superfamily			-1.27253
SA_20G075600.m2	PLN03192 superfamily
SA_20G044200.m1	PLN03192 superfamily	1.11637	1.82082	4.64882
SA_21G018900.m1	PLN03192 superfamily		3.83256
SA_30G082500.m1	PLN03192 superfamily			-2.00812
SA_31G134400.m1	PLN03211 superfamily	1.44161	2.18486	3.9275
SA_01G196700.m1	P-loop_NTPase superfamily			2.98992
SA_04G175200.m1	Porin_3			-1.67326
SA_20G028900.m1	Porin3_VDAC			-1.41094
SA_08G203600.m1	PotE			1.36725
SA_09G252100.m1	PotE			1.48482
SA_12G049500.m1	PotE			1.63499
SA_03G005600.m1	PQ-loop		2.19581	4.59045
SA_12G058800.m1	PRELI superfamily			-3.7796
SA_14G256200.m1	PRK00701		2.02781	2.02535
SA_09G230900.m1	PRK03562 superfamily			3.37969
SA_28G184000.m1	PRK03562 superfamily			-1.91931
SA_26G127700.m1	PRK05621		-1.03792	-2.07553
SA_12G016900.m1	PRK07764 superfamily		-1.11438
SA_02G330000.m1	PRK11107 superfamily			-1.88918
SA_06G024500.m1	PRK11107 superfamily
SA_12G303500.m1	PRK12323 superfamily			-1.51311
SA_18G028300.m1	PRK12323 superfamily	-1.41899	-1.36443	-1.37019
SA_09G172800.m1	PRK13559 superfamily			-1.9351
SA_29G035300.m1	P-type_ATPase_Ca_PMCA-like		2.22965	1.01671
SA_10G032800.m1	P-type_ATPase_Cu-like			1.81078
SA_11G298300.m1	P-type_ATPase_Cu-like			1.32472
SA_13G253000.m1	P-type_ATPase_Cu-like			2.80761
SA_29G057900.m1	P-type_ATPase_Cu-like		1.64197	4.61925
SA_03G161500.m2	PTZ00169 superfamily
SA_06G018800.m1	PTZ00169 superfamily			2.39911
SA_10G040800.m1	PTZ00169 superfamily	1.11708	1.78938	4.18071
SA_04G290700.m1	PTZ00395 superfamily		1.14105	1.75307
SA_23G001800.m1	Pyr_redox_2 superfamily			1.195
SA_14G000900.m1	rad2 superfamily		-1.9981	-4.10162
SA_21G203800.m1	RING_Ubox superfamily			-1.97113
SA_10G290800.m1	RING-H2_EL5-like	-1.19005	-1.48636	-2.13391
SA_07G078700.m1	Serinc			1.1965
SA_30G117200.m1	Serinc superfamily			-2.37701
SA_14G131600.m1	SLC13_permease	1.95295	2.26699	2.60383
SA_01G090800.m1	SLC5-6-like_sbd superfamily		1.25178	2.82554
SA_03G304200.m1	SLC5-6-like_sbd superfamily	1.3108		1.43462
SA_04G324300.m1	SLC5-6-like_sbd superfamily			1.79152
SA_06G213800.m1	SLC5-6-like_sbd superfamily	-1.07674		-1.81951
SA_07G178900.m1	SLC5-6-like_sbd superfamily		-1.04945	-3.25211
SA_08G222800.m1	SLC5-6-like_sbd superfamily	1.24423	1.96459	3.95747
SA_09G124700.m1	SLC5-6-like_sbd superfamily			-2.63248
SA_09G407300.m1	SLC5-6-like_sbd superfamily	1.32422	2.19326	5.44508
SA_10G175400.m1	SLC5-6-like_sbd superfamily		-1.45597	-1.24354
SA_11G289600.m1	SLC5-6-like_sbd superfamily		1.49198	3.93177
SA_14G069400.m1	SLC5-6-like_sbd superfamily			3.01256
SA_18G041800.m1	SLC5-6-like_sbd superfamily			-5.33932
SA_19G016200.m1	SLC5-6-like_sbd superfamily			-2.40098
SA_25G037400.m2	SLC5-6-like_sbd superfamily
SA_26G052400.m1	SLC5-6-like_sbd superfamily			-5.29988
SA_26G028300.m1	SLC5-6-like_sbd superfamily		1.51719	2.89191
SA_26G206100.m1	SLC5-6-like_sbd superfamily			-1.06469
SA_28G129000.m1	SLC5-6-like_sbd superfamily			2.26948
SA_29G055800.m1	SLC5-6-like_sbd superfamily		1.24973	1.5275
SA_30G092600.m1	SLC5-6-like_sbd superfamily	1.20465		1.11659
SA_09G138900.m1	Smc superfamily			1.42863
SA_06G318500.m1	SPX	-1.39388	-1.53802	-3.048
SA_12G108400.m1	SPX			-1.67248
SA_13G081200.m1	SPX		-2.74663	-4.2254
SA_28G132700.m1	SPX-MFS_plant
SA_04G194400.m1	STKc_CAMK			2.66613
SA_28G137300.m1	STKc_CAMK			1.76017
SA_09G168800.m1	STKc_IRAK		-1.2626	-4.26887
SA_26G011700.m1	STKc_SnRK3			3.23923
SA_01G124800.m1	sulP		-1.89954	-3.05988
SA_02G026800.m1	sulP	-1.66724	-1.34524	-2.90477
SA_06G120400.m1	sulP		1.86523
SA_08G227900.m1	sulP		1.04106	1.95553
SA_14G072900.m1	sulP			-1.09048
SA_23G060800.m1	sulP			-1.6287
SA_27G254400.m1	sulP	5.1438	5.61073	7.77369
SA_06G159900.m1	TDT_SLAC1_like			3.47484
SA_01G244300.m1	Thioredoxin_like superfamily			1.03857
SA_28G084500.m1	Tmemb_14			1.55021
SA_21G197300.m1	tolA superfamily		-1.42406	-3.2824
SA_06G241700.m1	TPT	1.60384	1.73575
SA_14G183700.m1	TPT			-1.13271
SA_26G016000.m1	TPT			1.66903
SA_06G244800.m1	TPT superfamily			-1.32035
SA_11G093500.m1	TPT superfamily			-3.11367
SA_15G279900.m1	TPT superfamily			1.37495
SA_21G164100.m1	TPT superfamily			1.15736
SA_03G264600.m1	TPT_S35C2 superfamily		1.10549	1.7046
SA_13G226100.m1	UAA superfamily		-1.05225	-1.69334
SA_20G019200.m1	UBCc			-1.13742
SA_10G217600.m1	UCR_TM superfamily			2.45607
SA_28G052300.m1	UCR_TM superfamily			1.03248
SA_01G262800.m1	UPF0014	1.00406		-1.64387
SA_05G335200.m1	ureE superfamily			-1.88278
SA_07G100900.m1	V_ATP_synt_C			1.39743
SA_31G137400.m1	V_ATP_synt_C			1.0089
SA_02G096400.m1	V_ATPase_I		1.24296	1.84665
SA_20G002400.m1	V-ATPase_C			1.33667
SA_21G029200.m1	V-ATPase_G			1.33714
SA_26G145800.m1	VATPase_H superfamily			1.17322
SA_12G405900.m1	V-ATPase_V1_A			1.43835
SA_13G220200.m1	V-ATPase_V1_B			1.01819
SA_04G174100.m2	vATP-synt_AC39
SA_02G212400.m1	vATP-synt_E		-1.11979	-1.70275
SA_05G147600.m1	vATP-synt_E			1.82548
SA_17G165700.m1	vATP-synt_E		-1.18881
SA_10G308400.m1	Voltage_gated_ClC			-1.43466
SA_09G357200.m1	Voltage_gated_ClC superfamily	1.09683	1.11542	2.12878
SA_27G252000.m1	Voltage_gated_ClC superfamily			-2.28831
SA_06G239400.m1	Xan_ur_permease superfamily		1.04851	3.48619
SA_U023000.m1	Xan_ur_permease superfamily			1.84114
SA_06G153000.m1	YfeH		-1.09502	-1.57652
SA_17G074900.m1	zf-CCHC_3 superfamily			1.29264
SA_11G296500.m1	zf-FLZ superfamily	-1.09335	-1.39034	-1.07531
SA_05G000800.m1	Zip		-1.30348	-5.23328
SA_01G283400.m1	Zip superfamily			1.40387
SA_01G278100.m1	Zip superfamily			2.08165
SA_05G298300.m1	Zip superfamily			1.73977
SA_07G075600.m1	Zip superfamily	-1.14821		-2.90602
SA_11G286300.m1	Zip superfamily			-1.86678
SA_20G057900.m1	Zip superfamily			-4.37268
SA_21G032800.m1	Zip superfamily			2.91717
SA_27G234600.m1	Zip superfamily			-2.53851

## Sheet: Table S10
Table S10. The identification of alternative splicing events and genes under salt stress
S1			S2			S3
AS type	SAG	DEG	AS type	DAG	DEG	AS type	DAG	DEG
A3SS	SA_30G085000		A3SS	SA_30G085000		A3SS	SA_31G130600
A3SS	SA_28G176600		A3SS	SA_29G065800		A3SS	SA_31G010200
A3SS	SA_27G170200		A3SS	SA_28G053600		A3SS	SA_30G060600
A3SS	SA_26G114300		A3SS	SA_31G007200		A3SS	SA_29G030300
A3SS	SA_24G164800		A3SS	SA_21G170800		A3SS	SA_28G124900
A3SS	SA_31G007200		A3SS	SA_21G079100		A3SS	SA_28G054100	SA_28G054100
A3SS	SA_29G026100	SA_29G026100	A3SS	SA_20G081300		A3SS	SA_26G149600	SA_26G149600
A3SS	SA_18G058400		A3SS	SA_20G010800		A3SS	SA_26G091800
A3SS	SA_17G134200		A3SS	SA_29G054800		A3SS	SA_25G237300
A3SS	SA_17G102400		A3SS	SA_18G131900		A3SS	SA_25G057000
A3SS	SA_16G159200		A3SS	SA_17G134200		A3SS	SA_25G038500
A3SS	SA_30G108400		A3SS	SA_18G049200		A3SS	SA_24G198200
A3SS	SA_15G180700		A3SS	SA_15G226100		A3SS	SA_24G164100
A3SS	SA_14G146100		A3SS	SA_15G223300		A3SS	SA_24G152000
A3SS	SA_22G173400		A3SS	SA_15G180700		A3SS	SA_31G007200
A3SS	SA_14G061800		A3SS	SA_14G146100		A3SS	SA_24G019400
A3SS	SA_14G024200		A3SS	SA_14G024200		A3SS	SA_24G001500
A3SS	SA_14G009000		A3SS	SA_14G009000		A3SS	SA_21G079100
A3SS	SA_22G176800		A3SS	SA_13G221500		A3SS	SA_22G016000
A3SS	SA_13G221500		A3SS	SA_15G041600		A3SS	SA_20G154300
A3SS	SA_15G041600		A3SS	SA_17G081400		A3SS	SA_20G010800
A3SS	SA_13G078800		A3SS	SA_13G045000		A3SS	SA_29G054800
A3SS	SA_13G045000		A3SS	SA_12G403400		A3SS	SA_19G093600
A3SS	SA_12G328700		A3SS	SA_12G355800		A3SS	SA_31G118700
A3SS	SA_18G129400		A3SS	SA_12G328700		A3SS	SA_19G029300
A3SS	SA_15G143300		A3SS	SA_16G077400		A3SS	SA_18G144700
A3SS	SA_09G348100		A3SS	SA_06G178000		A3SS	SA_18G131900
A3SS	SA_05G131700		A3SS	SA_09G337400		A3SS	SA_30G135700
A3SS	SA_03G295700		A3SS	SA_20G121800		A3SS	SA_17G135000
A3SS	SA_10G291600		A3SS	SA_06G024600		A3SS	SA_17G134200
A3SS	SA_19G121100		A3SS	SA_06G292000		A3SS	SA_17G046300
A3SS	SA_13G190500		A3SS	SA_05G131700		A3SS	SA_16G159200
A3SS	SA_02G345600		A3SS	SA_05G108800		A3SS	SA_16G156900
A3SS	SA_11G112800		A3SS	SA_17G171400		A3SS	SA_15G226100	SA_15G226100
A3SS	SA_04G088800		A3SS	SA_29G045700		A3SS	SA_15G218300
A3SS	SA_28G100900		A3SS	SA_28G100900		A3SS	SA_30G108400
A3SS	SA_04G279600		A3SS	SA_04G019700		A3SS	SA_15G180700
A3SS	SA_03G343900		A3SS	SA_03G343900		A3SS	SA_15G168200
A3SS	SA_09G159200		A3SS	SA_14G219300		A3SS	SA_14G217500
A3SS	SA_07G043400		A3SS	SA_26G030400		A3SS	SA_14G171200
A3SS	SA_26G030400		A3SS	SA_01G357100		A3SS	SA_14G146100
A3SS	SA_01G373300		A3SS	SA_29G086000		A3SS	SA_14G104300
A3SS	SA_01G320700		A3SS	SA_05G285400		A3SS	SA_14G093100
A3SS	SA_01G321300		A3SS	SA_04G205900		A3SS	SA_14G044900
A3SS	SA_03G351600		A3SS	SA_17G111200		A3SS	SA_14G030900
A3SS	SA_06G133000		A3SS	SA_01G078400		A3SS	SA_14G025500	SA_14G025500
A3SS	SA_20G118400		A3SS	SA_02G342800		A3SS	SA_14G024200	SA_14G024200
A3SS	SA_12G038800		A3SS	SA_10G237800		A3SS	SA_21G017300
A3SS	SA_04G205900		A3SS	SA_17G125500		A3SS	SA_13G222600
A3SS	SA_28G009400		A3SS	SA_02G189700		A3SS	SA_17G081400
A3SS	SA_02G342800		A3SS	SA_01G180600		A3SS	SA_30G008200
A3SS	SA_01G145100		A3SS	SA_05G272000		A3SS	SA_13G110900
A3SS	SA_08G026000		A3SS	SA_30G004700		A3SS	SA_23G124200
A3SS	SA_01G180600		A3SS	SA_02G123200		A3SS	SA_14G191700
A3SS	SA_11G320100		A3SS	SA_02G164900		A3SS	SA_13G045000	SA_13G045000
A3SS	SA_01G234400		A3SS	SA_27G208000		A3SS	SA_12G381600
A3SS	SA_18G072200		A3SS	SA_11G073600		A3SS	SA_19G202100
A3SS	SA_02G164900		A3SS	SA_02G311100		A3SS	SA_12G346200
A3SS	SA_27G105000		A3SS	SA_04G080000		A3SS	SA_12G328700
A3SS	SA_06G104500		A3SS	SA_15G248700		A3SS	SA_16G077400
A3SS	SA_02G214500		A3SS	SA_15G235500		A3SS	SA_13G185900
A3SS	SA_01G140500		A3SS	SA_23G028200		A3SS	SA_09G337400
A3SS	SA_20G081400		A3SS	SA_07G014700		A3SS	SA_20G121800
A3SS	SA_14G074700		A3SS	SA_07G236600		A3SS	SA_06G028000
A3SS	SA_18G098100		A3SS	SA_14G230800		A3SS	SA_06G024600
A3SS	SA_05G162600		A3SS	SA_03G187300		A3SS	SA_18G129400
A3SS	SA_01G202200		A3SS	SA_09G287500		A3SS	SA_05G230400
A3SS	SA_15G248700		A3SS	SA_04G291100		A3SS	SA_21G116200
A3SS	SA_03G223700		A3SS	SA_04G024800		A3SS	SA_09G348100
A3SS	SA_06G174500		A3SS	SA_07G249000		A3SS	SA_05G131700
A3SS	SA_24G071100		A3SS	SA_07G262700		A3SS	SA_03G295700
A3SS	SA_10G021500		A3SS	SA_02G275900		A3SS	SA_17G171400
A3SS	SA_10G244500		A3SS	SA_08G065100		A3SS	SA_06G200700
A3SS	SA_13G172700		A3SS	SA_08G073200		A3SS	SA_29G045700
A3SS	SA_07G304800		A3SS	SA_03G184000		A3SS	SA_05G080400
A3SS	SA_21G138500		A3SS	SA_09G162900	SA_09G162900	A3SS	SA_04G328000
A3SS	SA_08G073200		A3SS	SA_09G260300		A3SS	SA_03G045500
A3SS	SA_05G102300		A3SS	SA_09G319300		A3SS	SA_04G290300
A3SS	SA_08G182000		A3SS	SA_23G035800		A3SS	SA_04G076800
A3SS	SA_10G046600		A3SS	SA_09G381500		A3SS	SA_10G300500	SA_10G300500
A3SS	SA_09G265000		A3SS	SA_09G398400		A3SS	SA_07G207000
A3SS	SA_11G013700		A3SS	SA_09G456200		A3SS	SA_04G163400	SA_04G163400
A3SS	SA_09G398400		A3SS	SA_05G180300		A3SS	SA_15G083300
A3SS	SA_21G115200		A3SS	SA_10G271100		A3SS	SA_19G022600
A3SS	SA_29G164700		A3SS	SA_06G284900		A3SS	SA_18G125600
A3SS	SA_10G064400	SA_10G064400	A3SS	SA_12G038600		A3SS	SA_28G100900
A3SS	SA_06G284900		A3SS	SA_11G111800		A3SS	SA_03G070900	SA_03G070900
A3SS	SA_12G038600		A3SS	SA_11G126500		A3SS	SA_04G031300
A3SS	SA_11G111800		A3SS	SA_14G189500		A3SS	SA_04G279600
A3SS	SA_11G126500		A3SS	SA_11G249200		A3SS	SA_04G102400
A3SS	SA_14G204300		A3SS	SA_01G350100		A3SS	SA_02G203600
A3SS	SA_22G178600		A3SS	SA_04G038000		A3SS	SA_03G343900
A3SS	SA_21G114500		A3SS	SA_22G178600		A3SS	SA_12G091100
A5SS	SA_27G205700		A3SS	SA_12G309400		A3SS	SA_14G219300
A5SS	SA_28G028100		A3SS	SA_14G183200		A3SS	SA_05G023200
A5SS	SA_25G037400	SA_25G037400	A3SS	SA_06G311800		A3SS	SA_05G042700
A5SS	SA_24G062100		A5SS	SA_31G084500	SA_31G084500	A3SS	SA_07G043400
A5SS	SA_29G010700		A5SS	SA_27G205700		A3SS	SA_26G030400
A5SS	SA_20G025500		A5SS	SA_27G006400		A3SS	SA_01G373300
A5SS	SA_18G166500		A5SS	SA_25G037400	SA_25G037400	A3SS	SA_01G320700	SA_01G320700
A5SS	SA_15G179600		A5SS	SA_23G078200		A3SS	SA_09G060800
A5SS	SA_13G161400		A5SS	SA_20G076000		A3SS	SA_01G357100
A5SS	SA_12G334300		A5SS	SA_18G166500		A3SS	SA_10G053800
A5SS	SA_27G007500		A5SS	SA_18G126700		A3SS	SA_06G037500
A5SS	SA_04G339000		A5SS	SA_17G062400		A3SS	SA_13G175800
A5SS	SA_13G047700		A5SS	SA_16G130800		A3SS	SA_04G064300
A5SS	SA_30G049200		A5SS	SA_16G029300		A3SS	SA_03G184300
A5SS	SA_11G262500		A5SS	SA_20G163000		A3SS	SA_29G133100	SA_29G133100
A5SS	SA_13G205400		A5SS	SA_28G167000		A3SS	SA_17G129400
A5SS	SA_01G023800		A5SS	SA_13G218900		A3SS	SA_12G038800
A5SS	SA_01G368000		A5SS	SA_13G161400	SA_13G161400	A3SS	SA_01G107000
A5SS	SA_01G249700		A5SS	SA_27G007500		A3SS	SA_04G205900
A5SS	SA_01G300000		A5SS	SA_04G339000		A3SS	SA_05G179300
A5SS	SA_01G203200		A5SS	SA_18G015600		A3SS	SA_29G093100	SA_29G093100
A5SS	SA_01G270200		A5SS	SA_04G179800		A3SS	SA_01G262700
A5SS	SA_17G062900		A5SS	SA_02G020100		A3SS	SA_11G210300
A5SS	SA_06G170800		A5SS	SA_09G437900		A3SS	SA_01G029300
A5SS	SA_27G193200		A5SS	SA_04G004400		A3SS	SA_01G119700
A5SS	SA_17G145900	SA_17G145900	A5SS	SA_02G156900		A3SS	SA_24G177800
A5SS	SA_02G378000		A5SS	SA_01G368000		A3SS	SA_01G031500
A5SS	SA_15G035800		A5SS	SA_08G289000		A3SS	SA_02G342800
A5SS	SA_21G010800		A5SS	SA_01G249700		A3SS	SA_01G145100
A5SS	SA_23G122100		A5SS	SA_08G277300		A3SS	SA_10G197100
A5SS	SA_17G100400		A5SS	SA_09G334400		A3SS	SA_17G125500
A5SS	SA_08G260400		A5SS	SA_04G046700		A3SS	SA_11G161700	SA_11G161700
A5SS	SA_09G248700		A5SS	SA_01G270200		A3SS	SA_05G272000
A5SS	SA_23G035800		A5SS	SA_13G047800		A3SS	SA_11G320100
A5SS	SA_10G271100		A5SS	SA_02G299200		A3SS	SA_01G234400
A5SS	SA_30G118800		A5SS	SA_18G089800		A3SS	SA_30G004700
MXE	SA_31G040400		A5SS	SA_21G063800		A3SS	SA_18G072200
MXE	SA_28G036100		A5SS	SA_02G383300		A3SS	SA_10G198000	SA_10G198000
MXE	SA_26G036400		A5SS	SA_15G035800		A3SS	SA_02G214500
MXE	SA_18G147400		A5SS	SA_09G260000		A3SS	SA_25G038700
MXE	SA_15G238100		A5SS	SA_14G230800		A3SS	SA_02G051900
MXE	SA_15G018300		A5SS	SA_07G156500		A3SS	SA_02G307300
MXE	SA_29G160300		A5SS	SA_07G324900		A3SS	SA_02G281200
MXE	SA_12G393500		A5SS	SA_17G100400		A3SS	SA_02G311100
MXE	SA_28G176800		A5SS	SA_07G155900		A3SS	SA_16G056800	SA_16G056800
MXE	SA_17G117900		A5SS	SA_08G260400		A3SS	SA_16G153900
MXE	SA_04G318200		A5SS	SA_10G065600		A3SS	SA_05G057800
MXE	SA_01G144100		A5SS	SA_09G105600		A3SS	SA_24G021900
MXE	SA_06G155300		A5SS	SA_23G035800		A3SS	SA_05G189900
MXE	SA_01G393600		A5SS	SA_07G229400		A3SS	SA_21G142000
MXE	SA_05G247700		A5SS	SA_10G255200		A3SS	SA_15G248700
MXE	SA_08G080400	SA_08G080400	A5SS	SA_10G271100		A3SS	SA_11G221700
MXE	SA_02G042800		A5SS	SA_10G285900		A3SS	SA_03G133800	SA_03G133800
MXE	SA_05G154500		A5SS	SA_12G014900		A3SS	SA_11G055700
MXE	SA_07G040300		A5SS	SA_10G300300		A3SS	SA_15G235500
MXE	SA_25G192500		MXE	SA_30G048000	SA_30G048000	A3SS	SA_13G247300
MXE	SA_25G033500		MXE	SA_26G176500		A3SS	SA_06G174500
RI	SA_31G031400		MXE	SA_26G036400		A3SS	SA_12G213400
RI	SA_30G214300		MXE	SA_30G135700		A3SS	SA_02G345900
RI	SA_30G045600		MXE	SA_14G254100		A3SS	SA_03G334600
RI	SA_29G030200		MXE	SA_12G361800		A3SS	SA_07G011200
RI	SA_27G266900		MXE	SA_17G099300	SA_17G099300	A3SS	SA_07G014700	SA_07G014700
RI	SA_27G158400		MXE	SA_04G126400	SA_04G126400	A3SS	SA_07G081900
RI	SA_26G181700		MXE	SA_06G155300		A3SS	SA_29G045500
RI	SA_26G056800		MXE	SA_05G247700		A3SS	SA_07G089800
RI	SA_25G124800		MXE	SA_03G350000		A3SS	SA_14G230800
RI	SA_25G043800		MXE	SA_02G042800		A3SS	SA_03G187300
RI	SA_25G037400	SA_25G037400	MXE	SA_11G290800		A3SS	SA_09G287500
RI	SA_24G066700		MXE	SA_07G077900	SA_07G077900	A3SS	SA_07G174200
RI	SA_24G056400		MXE	SA_05G154500		A3SS	SA_07G272500
RI	SA_23G109700		MXE	SA_08G004200		A3SS	SA_07G304800
RI	SA_23G035900		MXE	SA_01G092800		A3SS	SA_21G138500
RI	SA_22G154300		MXE	SA_11G013700		A3SS	SA_03G025200	SA_03G025200
RI	SA_29G010700		MXE	SA_30G219900		A3SS	SA_08G182000
RI	SA_21G181000		RI	SA_31G031400		A3SS	SA_10G329600
RI	SA_21G127200	SA_21G127200	RI	SA_30G096200		A3SS	SA_13G093200
RI	SA_20G120400		RI	SA_30G045600		A3SS	SA_04G179200
RI	SA_22G139100		RI	SA_29G065800		A3SS	SA_22G040700
RI	SA_20G072300		RI	SA_29G030200		A3SS	SA_08G025900
RI	SA_19G079100		RI	SA_27G266900		A3SS	SA_08G008100
RI	SA_19G029500		RI	SA_26G056800		A3SS	SA_09G162900	SA_09G162900
RI	SA_18G161900		RI	SA_25G074400		A3SS	SA_10G046600
RI	SA_26G050500		RI	SA_25G043800		A3SS	SA_01G079900
RI	SA_18G069000		RI	SA_25G037400	SA_25G037400	A3SS	SA_11G013700
RI	SA_24G013000		RI	SA_24G056400		A3SS	SA_23G035800
RI	SA_30G005700		RI	SA_31G150000		A3SS	SA_09G398400
RI	SA_16G143100		RI	SA_23G109700		A3SS	SA_09G456200
RI	SA_16G113500		RI	SA_23G106300		A3SS	SA_06G103400
RI	SA_17G154800		RI	SA_23G044400		A3SS	SA_29G164700
RI	SA_15G253000		RI	SA_23G035900		A3SS	SA_25G212900
RI	SA_15G060600		RI	SA_22G083600		A3SS	SA_16G077300
RI	SA_14G266300		RI	SA_29G010700	SA_29G010700	A3SS	SA_10G260300
RI	SA_14G162200		RI	SA_21G181000		A3SS	SA_10G271100
RI	SA_14G155200		RI	SA_21G113200		A3SS	SA_20G108400
RI	SA_28G067800		RI	SA_20G164700		A3SS	SA_10G333000
RI	SA_24G087200		RI	SA_19G103700		A3SS	SA_05G274100
RI	SA_14G025500		RI	SA_19G029500		A3SS	SA_06G284900
RI	SA_13G217300		RI	SA_19G010300		A3SS	SA_12G038600
RI	SA_25G159700		RI	SA_18G161900		A3SS	SA_11G111800
RI	SA_13G091700		RI	SA_18G135500		A3SS	SA_11G146800
RI	SA_13G071000		RI	SA_18G126100		A3SS	SA_03G061500
RI	SA_13G065100		RI	SA_24G013000		A3SS	SA_14G189500
RI	SA_12G407700		RI	SA_18G015000		A3SS	SA_15G132800
RI	SA_12G391700		RI	SA_18G003100		A3SS	SA_12G013000
RI	SA_12G370000		RI	SA_17G151600	SA_17G151600	A3SS	SA_12G057400
RI	SA_12G331400		RI	SA_17G120700		A5SS	SA_31G084500	SA_31G084500
RI	SA_06G140400		RI	SA_29G037400		A5SS	SA_31G011900
RI	SA_08G013700		RI	SA_16G171500		A5SS	SA_30G178500
RI	SA_02G081900		RI	SA_16G136400	SA_16G136400	A5SS	SA_30G118000
RI	SA_06G057400		RI	SA_16G114300		A5SS	SA_30G075300
RI	SA_25G173600		RI	SA_16G113500		A5SS	SA_29G136700
RI	SA_05G296800		RI	SA_17G154800		A5SS	SA_31G080100
RI	SA_06G267100		RI	SA_15G262100		A5SS	SA_28G018800
RI	SA_05G213600		RI	SA_26G009500		A5SS	SA_27G145700
RI	SA_05G190400		RI	SA_15G203700	SA_15G203700	A5SS	SA_27G046800	SA_27G046800
RI	SA_05G153100		RI	SA_15G095000		A5SS	SA_26G045100
RI	SA_05G086200		RI	SA_15G027600		A5SS	SA_25G127200
RI	SA_19G030000		RI	SA_14G124200		A5SS	SA_25G037400	SA_25G037400
RI	SA_03G064600		RI	SA_28G067800		A5SS	SA_24G062100
RI	SA_06G068100		RI	SA_14G062600		A5SS	SA_24G025600
RI	SA_19G054000		RI	SA_24G087200		A5SS	SA_23G105800	SA_23G105800
RI	SA_04G329900		RI	SA_25G235000		A5SS	SA_23G018500
RI	SA_04G088800		RI	SA_13G277700		A5SS	SA_22G194800
RI	SA_09G139300		RI	SA_17G081400		A5SS	SA_22G155700
RI	SA_04G343600		RI	SA_17G155700		A5SS	SA_21G173700
RI	SA_03G340900		RI	SA_13G132400		A5SS	SA_21G154700
RI	SA_02G031900		RI	SA_13G091700		A5SS	SA_28G029700
RI	SA_30G049200		RI	SA_24G056200		A5SS	SA_20G101900
RI	SA_10G007400		RI	SA_12G407700		A5SS	SA_20G078000
RI	SA_17G146400		RI	SA_12G391700		A5SS	SA_20G076000
RI	SA_01G320700		RI	SA_12G383900		A5SS	SA_26G032200
RI	SA_05G183100		RI	SA_12G370000		A5SS	SA_21G159700
RI	SA_16G183900		RI	SA_12G331400		A5SS	SA_19G180700
RI	SA_01G044800		RI	SA_12G315800		A5SS	SA_19G057300
RI	SA_03G351600		RI	SA_06G236600		A5SS	SA_24G017200
RI	SA_01G245300		RI	SA_06G133900		A5SS	SA_18G166500
RI	SA_03G279200		RI	SA_08G013700		A5SS	SA_17G157000
RI	SA_05G326400		RI	SA_11G108800		A5SS	SA_18G126700
RI	SA_07G104100		RI	SA_06G072500		A5SS	SA_16G130800
RI	SA_14G206400		RI	SA_06G057400		A5SS	SA_19G248900
RI	SA_09G240700		RI	SA_30G215600		A5SS	SA_16G029300
RI	SA_01G008000		RI	SA_08G022000		A5SS	SA_24G204400
RI	SA_01G009600		RI	SA_10G187200		A5SS	SA_14G224600
RI	SA_01G323000		RI	SA_14G098600	SA_14G098600	A5SS	SA_14G186600	SA_14G186600
RI	SA_10G203700		RI	SA_17G024400		A5SS	SA_14G093300
RI	SA_01G300000		RI	SA_19G014300		A5SS	SA_14G053500
RI	SA_27G196100		RI	SA_07G309300	SA_07G309300	A5SS	SA_28G080400
RI	SA_25G228400		RI	SA_08G284800		A5SS	SA_13G218900
RI	SA_15G226700		RI	SA_19G030000		A5SS	SA_13G161400	SA_13G161400
RI	SA_12G338000		RI	SA_06G006100		A5SS	SA_13G118200
RI	SA_17G062900		RI	SA_09G251400		A5SS	SA_24G056200
RI	SA_25G015800		RI	SA_05G023500		A5SS	SA_13G049000
RI	SA_06G020900		RI	SA_22G018800		A5SS	SA_13G242200
RI	SA_02G065900		RI	SA_04G337100		A5SS	SA_12G389100
RI	SA_02G129800		RI	SA_04G164600		A5SS	SA_12G334600
RI	SA_01G180600		RI	SA_04G254100		A5SS	SA_27G007500
RI	SA_30G133200		RI	SA_06G068100		A5SS	SA_04G339000
RI	SA_10G194200		RI	SA_06G074200		A5SS	SA_23G119000
RI	SA_04G049600		RI	SA_07G056700		A5SS	SA_05G099200
RI	SA_02G164900		RI	SA_13G228600		A5SS	SA_18G015600
RI	SA_14G152900		RI	SA_19G022600		A5SS	SA_30G064400
RI	SA_26G093800		RI	SA_03G248400		A5SS	SA_04G290300
RI	SA_01G299400	SA_01G299400	RI	SA_05G099900		A5SS	SA_26G112500
RI	SA_09G140900		RI	SA_04G055000		A5SS	SA_02G296700
RI	SA_02G369200		RI	SA_09G139300		A5SS	SA_07G056700
RI	SA_30G024500		RI	SA_05G247800		A5SS	SA_02G389900
RI	SA_22G159900		RI	SA_08G015500		A5SS	SA_28G064700
RI	SA_02G380100		RI	SA_14G219300		A5SS	SA_04G078900
RI	SA_31G047700		RI	SA_03G316000		A5SS	SA_11G280500
RI	SA_03G067600		RI	SA_04G168400		A5SS	SA_04G168400
RI	SA_07G061100		RI	SA_25G009200		A5SS	SA_12G090900
RI	SA_13G004000		RI	SA_30G049200		A5SS	SA_07G183300
RI	SA_03G176800		RI	SA_04G060500		A5SS	SA_04G298400	SA_04G298400
RI	SA_02G063200		RI	SA_10G007400		A5SS	SA_11G018800	SA_11G018800
RI	SA_21G195700		RI	SA_26G196800		A5SS	SA_05G325400
RI	SA_08G299200		RI	SA_01G262200		A5SS	SA_12G381900
RI	SA_08G082200		RI	SA_28G133500		A5SS	SA_08G232200
RI	SA_12G035600		RI	SA_04G265200		A5SS	SA_02G306400
RI	SA_01G255900		RI	SA_24G032100		A5SS	SA_01G321400
RI	SA_14G055700		RI	SA_01G245300		A5SS	SA_04G004400
RI	SA_20G036000		RI	SA_05G326400		A5SS	SA_13G205400
RI	SA_07G207100		RI	SA_08G114300		A5SS	SA_02G156900	SA_02G156900
RI	SA_07G268900		RI	SA_01G367500		A5SS	SA_24G032100
RI	SA_08G017500		RI	SA_13G115400		A5SS	SA_01G245300
RI	SA_19G121300		RI	SA_29G086000		A5SS	SA_01G279100
RI	SA_08G191800		RI	SA_06G052500		A5SS	SA_01G249700
RI	SA_12G097900		RI	SA_06G344000		A5SS	SA_09G334400
RI	SA_20G096200		RI	SA_25G052300		A5SS	SA_22G042600
RI	SA_09G070300		RI	SA_05G179300		A5SS	SA_01G020100
RI	SA_09G074500		RI	SA_01G154300		A5SS	SA_01G344800
RI	SA_09G188800		RI	SA_18G086000		A5SS	SA_31G098400	SA_31G098400
RI	SA_09G287000		RI	SA_25G228400		A5SS	SA_01G270200
RI	SA_24G007700		RI	SA_01G191300		A5SS	SA_02G247500
RI	SA_08G197700		RI	SA_15G226700		A5SS	SA_06G233900
RI	SA_31G151700		RI	SA_17G062900		A5SS	SA_06G184500
RI	SA_10G171800		RI	SA_03G271000		A5SS	SA_27G193200
RI	SA_27G169700		RI	SA_21G061800		A5SS	SA_02G129100
RI	SA_10G271100		RI	SA_02G076200		A5SS	SA_02G151900
RI	SA_10G302500		RI	SA_01G180600		A5SS	SA_26G093800
RI	SA_02G236600		RI	SA_04G026200		A5SS	SA_11G023900
RI	SA_10G317700		RI	SA_30G133200		A5SS	SA_12G059800
RI	SA_10G329000		RI	SA_04G049600		A5SS	SA_25G189700	SA_25G189700
RI	SA_04G339800		RI	SA_23G012900		A5SS	SA_01G390500
RI	SA_21G155700		RI	SA_02G164900		A5SS	SA_29G026900
RI	SA_07G001900		RI	SA_14G152900		A5SS	SA_02G299200	SA_02G299200
SE	SA_30G111000		RI	SA_01G269400		A5SS	SA_02G312800
SE	SA_30G034000		RI	SA_01G299400	SA_01G299400	A5SS	SA_15G035800
SE	SA_29G031000		RI	SA_03G080700		A5SS	SA_10G240800
SE	SA_28G186700		RI	SA_21G063800		A5SS	SA_18G084700
SE	SA_28G161700		RI	SA_24G146100		A5SS	SA_14G230800
SE	SA_28G111500		RI	SA_01G395900		A5SS	SA_07G130500	SA_07G130500
SE	SA_28G109000		RI	SA_22G180500		A5SS	SA_07G140200
SE	SA_28G084200		RI	SA_02G380100		A5SS	SA_09G070100
SE	SA_28G037300		RI	SA_01G193600		A5SS	SA_07G156500
SE	SA_27G143200		RI	SA_10G158700		A5SS	SA_07G295700
SE	SA_27G097000		RI	SA_08G084000		A5SS	SA_08G146400
SE	SA_26G114300		RI	SA_07G061100		A5SS	SA_02G074300	SA_02G074300
SE	SA_26G087100		RI	SA_03G204300		A5SS	SA_04G279200
SE	SA_27G001600		RI	SA_03G176800		A5SS	SA_26G202600
SE	SA_25G235100		RI	SA_09G067700		A5SS	SA_29G162800
SE	SA_25G234600		RI	SA_06G291600		A5SS	SA_09G248700
SE	SA_25G212500		RI	SA_09G266000	SA_09G266000	A5SS	SA_09G265000
SE	SA_27G094500		RI	SA_09G260000		A5SS	SA_11G226000
SE	SA_24G021300		RI	SA_14G055700		A5SS	SA_10G066300
SE	SA_23G102000		RI	SA_03G187300		A5SS	SA_12G148200
SE	SA_23G055500	SA_23G055500	RI	SA_07G207100		A5SS	SA_09G368400
SE	SA_22G173600		RI	SA_02G097400		A5SS	SA_10G285900
SE	SA_22G141200		RI	SA_07G268900		A5SS	SA_30G118800
SE	SA_22G100200		RI	SA_08G019500		A5SS	SA_11G053500
SE	SA_22G091100		RI	SA_19G121300		A5SS	SA_11G275200
SE	SA_22G019600		RI	SA_08G134800		A5SS	SA_11G302500	SA_11G302500
SE	SA_26G132800		RI	SA_10G203100		A5SS	SA_15G113500
SE	SA_21G132600		RI	SA_07G309600		A5SS	SA_04G038000
SE	SA_23G014500		RI	SA_08G293400		A5SS	SA_11G218200
SE	SA_22G199800		RI	SA_01G356300		A5SS	SA_13G204400
SE	SA_20G074500		RI	SA_09G074500		A5SS	SA_10G300300
SE	SA_27G147200		RI	SA_08G017900		A5SS	SA_12G302900
SE	SA_19G231900		RI	SA_09G188800		MXE	SA_31G040400	SA_31G040400
SE	SA_19G168300		RI	SA_16G006100		MXE	SA_27G112800
SE	SA_31G042600		RI	SA_20G171500	SA_20G171500	MXE	SA_26G036400
SE	SA_19G057300		RI	SA_09G356200		MXE	SA_27G256000
SE	SA_18G166500		RI	SA_09G445400		MXE	SA_25G001600	SA_25G001600
SE	SA_18G158600		RI	SA_08G197700		MXE	SA_23G028100	SA_23G028100
SE	SA_18G120300		RI	SA_10G067000		MXE	SA_22G172100
SE	SA_18G086900		RI	SA_05G180300		MXE	SA_28G099900	SA_28G099900
SE	SA_29G026100	SA_29G026100	RI	SA_31G151700		MXE	SA_22G130000
SE	SA_18G058400		RI	SA_10G171800		MXE	SA_26G053600	SA_26G053600
SE	SA_31G142200		RI	SA_10G221100		MXE	SA_17G141600	SA_17G141600
SE	SA_18G047100		RI	SA_10G255200		MXE	SA_17G033400	SA_17G033400
SE	SA_17G168700		RI	SA_10G271100		MXE	SA_15G210600	SA_15G210600
SE	SA_20G156100		RI	SA_10G273000		MXE	SA_15G045800	SA_15G045800
SE	SA_17G113900		RI	SA_02G236600		MXE	SA_15G018300
SE	SA_27G269300		RI	SA_10G329000		MXE	SA_14G279000	SA_14G279000
SE	SA_17G037500		RI	SA_10G356300		MXE	SA_14G140000
SE	SA_20G085200		RI	SA_22G053200		MXE	SA_14G045100	SA_14G045100
SE	SA_24G039400		RI	SA_12G329500		MXE	SA_13G259700	SA_13G259700
SE	SA_16G073500		RI	SA_11G130000		MXE	SA_28G176800	SA_28G176800
SE	SA_16G021900		RI	SA_11G244700		MXE	SA_06G058800	SA_06G058800
SE	SA_15G245600		RI	SA_12G297000		MXE	SA_29G102400
SE	SA_15G240100		RI	SA_07G001900		MXE	SA_04G126400	SA_04G126400
SE	SA_15G238100		SE	SA_31G084500	SA_31G084500	MXE	SA_06G155300	SA_06G155300
SE	SA_15G227900		SE	SA_30G111000		MXE	SA_18G033500	SA_18G033500
SE	SA_15G226500		SE	SA_30G076000		MXE	SA_25G227900
SE	SA_28G134100		SE	SA_30G003700		MXE	SA_02G247300	SA_02G247300
SE	SA_15G171100		SE	SA_29G153300		MXE	SA_04G277500	SA_04G277500
SE	SA_15G158200		SE	SA_29G144200	SA_29G144200	MXE	SA_01G160600
SE	SA_15G144900		SE	SA_29G138800		MXE	SA_03G178400
SE	SA_15G018700		SE	SA_29G097100		MXE	SA_11G000200	SA_11G000200
SE	SA_14G263000		SE	SA_29G065800		MXE	SA_04G007800	SA_04G007800
SE	SA_14G197900		SE	SA_29G055200		MXE	SA_09G104900	SA_09G104900
SE	SA_14G191900		SE	SA_29G031000		MXE	SA_08G071300
SE	SA_14G093200		SE	SA_28G080500	SA_28G080500	MXE	SA_02G042800
SE	SA_14G065400		SE	SA_28G037300		MXE	SA_05G029800	SA_05G029800
SE	SA_14G044700		SE	SA_27G129100		MXE	SA_26G213600
SE	SA_14G015000		SE	SA_27G106200		MXE	SA_02G202700	SA_02G202700
SE	SA_13G241100		SE	SA_27G097000		MXE	SA_07G077900	SA_07G077900
SE	SA_13G228700		SE	SA_27G038500		MXE	SA_06G032800
SE	SA_17G045500		SE	SA_28G169100		MXE	SA_05G154500	SA_05G154500
SE	SA_13G176100		SE	SA_26G177400		MXE	SA_02G051900
SE	SA_18G173300		SE	SA_26G170900		MXE	SA_12G355400
SE	SA_13G115800		SE	SA_26G024800		MXE	SA_05G057800
SE	SA_27G176500		SE	SA_25G224200		MXE	SA_07G013400
SE	SA_13G096100		SE	SA_25G181100		MXE	SA_07G275900	SA_07G275900
SE	SA_28G061400		SE	SA_27G256000		MXE	SA_07G194300	SA_07G194300
SE	SA_16G064900		SE	SA_25G064400		MXE	SA_07G300300	SA_07G300300
SE	SA_13G012300		SE	SA_25G001600		MXE	SA_07G321300	SA_07G321300
SE	SA_12G327600		SE	SA_26G031500		MXE	SA_08G083200	SA_08G083200
SE	SA_06G263400	SA_06G263400	SE	SA_24G070800		MXE	SA_08G152700
SE	SA_06G210500		SE	SA_24G021300		MXE	SA_19G235700
SE	SA_26G000700		SE	SA_23G130200		MXE	SA_09G046600
SE	SA_14G114800		SE	SA_23G029200		MXE	SA_11G064100	SA_11G064100
SE	SA_10G233300		SE	SA_22G191400		MXE	SA_21G080900	SA_21G080900
SE	SA_17G129300		SE	SA_22G173600		MXE	SA_11G175000	SA_11G175000
SE	SA_21G193300		SE	SA_22G116600	SA_22G116600	MXE	SA_12G431000
SE	SA_01G256000		SE	SA_22G104400		RI	SA_31G074400
SE	SA_27G046900		SE	SA_22G100200		RI	SA_31G011900
SE	SA_05G253700		SE	SA_22G091100		RI	SA_30G142800
SE	SA_05G221700		SE	SA_22G036500		RI	SA_30G053900
SE	SA_05G187000		SE	SA_22G021300	SA_22G021300	RI	SA_30G012400
SE	SA_06G139500		SE	SA_22G015100		RI	SA_29G098900
SE	SA_05G145900	SA_05G145900	SE	SA_22G011600		RI	SA_29G065800
SE	SA_03G185900		SE	SA_21G177600	SA_21G177600	RI	SA_29G064300
SE	SA_09G291600		SE	SA_26G132800		RI	SA_29G030200
SE	SA_06G010600		SE	SA_21G130700		RI	SA_28G115500
SE	SA_03G326100		SE	SA_23G014500		RI	SA_28G107500
SE	SA_17G051500		SE	SA_21G011000		RI	SA_28G079300
SE	SA_26G107900		SE	SA_20G171600		RI	SA_28G018800
SE	SA_05G005500		SE	SA_20G038900		RI	SA_31G027500
SE	SA_19G110500		SE	SA_20G029300		RI	SA_26G181700
SE	SA_06G217400		SE	SA_19G253900		RI	SA_26G091800
SE	SA_04G259000		SE	SA_19G214300		RI	SA_26G050800
SE	SA_05G165000		SE	SA_31G042600		RI	SA_25G075300
SE	SA_02G123300		SE	SA_25G219700		RI	SA_25G074400
SE	SA_06G164800		SE	SA_19G132100	SA_19G132100	RI	SA_25G037400	SA_25G037400
SE	SA_22G185300		SE	SA_19G120400		RI	SA_25G019000	SA_25G019000
SE	SA_06G245400		SE	SA_19G107700		RI	SA_24G116300
SE	SA_05G078200		SE	SA_28G010700		RI	SA_24G063600
SE	SA_04G030900		SE	SA_18G158600		RI	SA_24G066700
SE	SA_03G005000		SE	SA_18G120300		RI	SA_31G150000	SA_31G150000
SE	SA_13G141000		SE	SA_18G047100		RI	SA_24G001300
SE	SA_25G227900		SE	SA_17G172700		RI	SA_23G105800	SA_23G105800
SE	SA_02G261600		SE	SA_17G168700		RI	SA_23G050400
SE	SA_13G014200		SE	SA_17G158600		RI	SA_23G035900
SE	SA_13G050500		SE	SA_17G145200		RI	SA_22G140200
SE	SA_09G361200		SE	SA_17G113900		RI	SA_25G047600
SE	SA_10G007400		SE	SA_17G091100		RI	SA_29G010700	SA_29G010700
SE	SA_10G117800		SE	SA_17G079200	SA_17G079200	RI	SA_29G020100
SE	SA_04G063000		SE	SA_18G167500		RI	SA_21G185000
SE	SA_12G028800		SE	SA_17G038100		RI	SA_21G181000
SE	SA_06G187600		SE	SA_17G016900		RI	SA_21G173700
SE	SA_01G393600		SE	SA_20G085200		RI	SA_21G079100
SE	SA_01G320700		SE	SA_24G039400		RI	SA_20G164700
SE	SA_09G429000		SE	SA_16G113500		RI	SA_20G085700	SA_20G085700
SE	SA_10G328600		SE	SA_16G095100		RI	SA_22G139100
SE	SA_05G324300		SE	SA_16G004800		RI	SA_20G026100
SE	SA_05G068300		SE	SA_15G278600		RI	SA_20G014000
SE	SA_14G174000		SE	SA_15G274300		RI	SA_20G005700
SE	SA_16G038200		SE	SA_15G223300		RI	SA_21G159700
SE	SA_18G067300		SE	SA_24G182000		RI	SA_19G087700
SE	SA_09G379500		SE	SA_15G149600	SA_15G149600	RI	SA_19G079200
SE	SA_07G153400		SE	SA_20G162200		RI	SA_19G079100
SE	SA_08G080400	SA_08G080400	SE	SA_27G017300		RI	SA_27G216700	SA_27G216700
SE	SA_03G072000		SE	SA_28G125600	SA_28G125600	RI	SA_19G029500
SE	SA_02G125300		SE	SA_22G126700		RI	SA_19G029300
SE	SA_06G216100		SE	SA_15G018700		RI	SA_19G027000	SA_19G027000
SE	SA_01G327700		SE	SA_14G280100		RI	SA_19G018100
SE	SA_29G133100		SE	SA_29G158800		RI	SA_19G010300	SA_19G010300
SE	SA_04G262600		SE	SA_14G229800	SA_14G229800	RI	SA_18G126100
SE	SA_05G104200		SE	SA_14G212800		RI	SA_29G026100	SA_29G026100
SE	SA_01G030100		SE	SA_14G202500		RI	SA_24G013000
SE	SA_02G184900		SE	SA_14G184300		RI	SA_18G015000
SE	SA_01G020100		SE	SA_14G081300		RI	SA_20G061000
SE	SA_21G130100		SE	SA_14G015000		RI	SA_17G151600	SA_17G151600
SE	SA_01G300000		SE	SA_30G003800		RI	SA_17G134100
SE	SA_14G020400		SE	SA_13G259700	SA_13G259700	RI	SA_17G106900
SE	SA_08G061800		SE	SA_13G240600		RI	SA_27G009300
SE	SA_01G203200		SE	SA_17G045500		RI	SA_29G037400
SE	SA_25G219000		SE	SA_18G173300		RI	SA_16G114300
SE	SA_31G001400		SE	SA_14G204400		RI	SA_16G113500
SE	SA_24G097500		SE	SA_29G160300		RI	SA_21G050300
SE	SA_17G137900		SE	SA_27G176500		RI	SA_16G097900
SE	SA_10G099700		SE	SA_13G072600		RI	SA_17G154800
SE	SA_01G220900		SE	SA_16G064900		RI	SA_16G019900
SE	SA_24G177800		SE	SA_13G012300		RI	SA_16G013500
SE	SA_01G024100		SE	SA_12G405300		RI	SA_15G268500
SE	SA_02G342800		SE	SA_12G403400		RI	SA_15G262100
SE	SA_09G035700		SE	SA_12G393500		RI	SA_16G134700
SE	SA_01G145100		SE	SA_12G327600		RI	SA_15G253000
SE	SA_14G012300		SE	SA_06G263400	SA_06G263400	RI	SA_15G233900
SE	SA_20G167500		SE	SA_06G210500		RI	SA_17G085600
SE	SA_01G020000	SA_01G020000	SE	SA_19G045400		RI	SA_17G017800
SE	SA_01G354000		SE	SA_26G000700		RI	SA_15G027600
SE	SA_02G028100		SE	SA_09G337400		RI	SA_14G253800
SE	SA_25G130800		SE	SA_14G114800		RI	SA_14G238900
SE	SA_06G019900		SE	SA_08G209700		RI	SA_14G216000
SE	SA_05G252600		SE	SA_05G297400		RI	SA_14G210500
SE	SA_28G169400		SE	SA_23G073100	SA_23G073100	RI	SA_14G155200
SE	SA_01G237200		SE	SA_21G157600		RI	SA_14G117700
SE	SA_02G123200		SE	SA_05G221700		RI	SA_14G093100
SE	SA_22G097600		SE	SA_06G139500		RI	SA_14G081100
SE	SA_27G161300		SE	SA_05G145900		RI	SA_17G139500
SE	SA_01G342500		SE	SA_08G044600		RI	SA_24G087200
SE	SA_11G007400		SE	SA_17G051500		RI	SA_14G053500
SE	SA_21G183700		SE	SA_07G321900		RI	SA_25G235000
SE	SA_27G208000		SE	SA_10G220900		RI	SA_14G025500	SA_14G025500
SE	SA_02G214500		SE	SA_06G123100		RI	SA_14G017000	SA_14G017000
SE	SA_08G220300		SE	SA_05G005500		RI	SA_14G220200	SA_14G220200
SE	SA_06G026600		SE	SA_05G124400	SA_05G124400	RI	SA_13G231300	SA_13G231300
SE	SA_06G337700		SE	SA_03G002300		RI	SA_17G081400
SE	SA_21G114600		SE	SA_06G217400		RI	SA_13G199600
SE	SA_03G342300		SE	SA_05G106300		RI	SA_13G124800	SA_13G124800
SE	SA_30G098200		SE	SA_05G328100		RI	SA_13G118200
SE	SA_18G043000		SE	SA_05G328800		RI	SA_14G067500
SE	SA_01G089100		SE	SA_13G181900		RI	SA_13G091700
SE	SA_11G149900		SE	SA_11G211300		RI	SA_13G071000
SE	SA_09G328700		SE	SA_04G095400		RI	SA_13G065100
SE	SA_15G248000		SE	SA_06G245400		RI	SA_24G056200
SE	SA_09G302300		SE	SA_05G078200		RI	SA_21G161300
SE	SA_03G281900		SE	SA_04G030900		RI	SA_21G137200
SE	SA_06G177600	SA_06G177600	SE	SA_04G027300		RI	SA_13G028300
SE	SA_02G132000		SE	SA_13G141000		RI	SA_18G042000	SA_18G042000
SE	SA_12G066000		SE	SA_02G000500		RI	SA_12G420100
SE	SA_22G000300		SE	SA_11G006700		RI	SA_12G407700	SA_12G407700
SE	SA_01G175700		SE	SA_25G227900		RI	SA_12G391700
SE	SA_09G317700		SE	SA_02G261600		RI	SA_12G389100
SE	SA_07G013400		SE	SA_02G318900	SA_02G318900	RI	SA_15G120300
SE	SA_07G015500		SE	SA_13G050500		RI	SA_12G383900	SA_12G383900
SE	SA_04G038700		SE	SA_02G020600		RI	SA_12G354600
SE	SA_06G125900		SE	SA_10G193000		RI	SA_12G354200
SE	SA_12G011900		SE	SA_10G007400		RI	SA_12G346200
SE	SA_07G077500		SE	SA_02G053300		RI	SA_12G334600
SE	SA_07G084400	SA_07G084400	SE	SA_01G393600		RI	SA_12G315800	SA_12G315800
SE	SA_07G135800		SE	SA_09G429000		RI	SA_11G149600
SE	SA_07G201200		SE	SA_10G328600		RI	SA_06G212400
SE	SA_07G216000		SE	SA_12G122500		RI	SA_12G096500
SE	SA_06G048500		SE	SA_11G098100		RI	SA_02G395500
SE	SA_07G248500		SE	SA_02G031500	SA_02G031500	RI	SA_11G108800
SE	SA_07G274300		SE	SA_17G060600		RI	SA_02G081900
SE	SA_07G300300		SE	SA_01G004600		RI	SA_12G042900
SE	SA_17G055400		SE	SA_18G067300		RI	SA_01G179900
SE	SA_11G024200		SE	SA_08G114300		RI	SA_19G049800
SE	SA_08G042400	SA_08G042400	SE	SA_20G058100		RI	SA_01G268300
SE	SA_20G028600		SE	SA_19G251100		RI	SA_05G230600	SA_05G230600
SE	SA_04G339300		SE	SA_02G166500		RI	SA_04G118000
SE	SA_01G092800		SE	SA_05G247700		RI	SA_05G221100
SE	SA_02G212100		SE	SA_01G172700		RI	SA_05G213600
SE	SA_08G206400		SE	SA_01G266600		RI	SA_14G098600	SA_14G098600
SE	SA_09G023500		SE	SA_08G080400	SA_08G080400	RI	SA_09G332900
SE	SA_04G304600		SE	SA_29G016600		RI	SA_05G109400	SA_05G109400
SE	SA_09G077700		SE	SA_11G192900		RI	SA_02G231700
SE	SA_22G142500		SE	SA_11G255600		RI	SA_08G079300
SE	SA_09G179500		SE	SA_01G200700		RI	SA_05G099200
SE	SA_02G155700		SE	SA_08G190200		RI	SA_11G197700	SA_11G197700
SE	SA_11G287700		SE	SA_08G166000		RI	SA_05G086200
SE	SA_09G293600		SE	SA_02G146200		RI	SA_17G024400
SE	SA_09G294500		SE	SA_18G164400	SA_18G164400	RI	SA_19G014300
SE	SA_23G099400		SE	SA_16G098900		RI	SA_08G284800
SE	SA_25G010300		SE	SA_01G234900		RI	SA_05G080400
SE	SA_30G184500		SE	SA_01G390000		RI	SA_09G251400
SE	SA_21G093200	SA_21G093200	SE	SA_16G185200		RI	SA_04G337100
SE	SA_09G420400	SA_09G420400	SE	SA_01G097800		RI	SA_04G334900
SE	SA_09G451400	SA_09G451400	SE	SA_03G272800		RI	SA_04G164600
SE	SA_10G204800		SE	SA_09G203200	SA_09G203200	RI	SA_04G327600
SE	SA_10G018600		SE	SA_14G020400	SA_14G020400	RI	SA_11G116600
SE	SA_23G125200		SE	SA_25G219000		RI	SA_21G022900
SE	SA_07G013800		SE	SA_01G392100		RI	SA_03G031200
SE	SA_10G206500		SE	SA_24G097500		RI	SA_04G267000
SE	SA_10G208600		SE	SA_02G050300	SA_02G050300	RI	SA_02G012800	SA_02G012800
SE	SA_10G253200		SE	SA_19G048500		RI	SA_19G054000
SE	SA_10G259200		SE	SA_01G113400		RI	SA_03G292400	SA_03G292400
SE	SA_17G137700		SE	SA_01G212000		RI	SA_06G074200
SE	SA_10G358300	SA_10G358300	SE	SA_17G108100		RI	SA_05G196400
SE	SA_11G069500		SE	SA_25G190000		RI	SA_21G162900
SE	SA_12G097300	SA_12G097300	SE	SA_29G111400		RI	SA_02G003500
SE	SA_03G173600		SE	SA_01G138800		RI	SA_04G285800	SA_04G285800
SE	SA_11G160900		SE	SA_02G342800		RI	SA_07G056700
SE	SA_11G162500		SE	SA_02G042800		RI	SA_13G228600
SE	SA_17G021200		SE	SA_01G020000	SA_01G020000	RI	SA_01G257400
SE	SA_16G131200		SE	SA_22G032600		RI	SA_19G022600
SE	SA_29G006000		SE	SA_20G090400		RI	SA_05G024500
SE	SA_12G044400		SE	SA_09G127100		RI	SA_05G099900
SE	SA_12G047500		SE	SA_07G223200		RI	SA_04G080900
SE	SA_12G119500		SE	SA_06G148500		RI	SA_05G247800
SE	SA_12G130900		SE	SA_01G336700		RI	SA_04G031700
SE	SA_04G138300	SA_04G138300	SE	SA_04G230000		RI	SA_04G031300
SE	SA_12G191800		SE	SA_13G273700		RI	SA_04G002300
SE	SA_25G207800	SA_25G207800	SE	SA_11G162600		RI	SA_11G235200
SE	SA_05G100500		SE	SA_11G007400		RI	SA_02G203600
SE	SA_12G272800		SE	SA_13G153400		RI	SA_05G246000
			SE	SA_02G218500		RI	SA_20G128900
			SE	SA_16G107500		RI	SA_14G219300
			SE	SA_21G179600		RI	SA_03G316000
			SE	SA_01G250300		RI	SA_04G168400
			SE	SA_06G241600		RI	SA_03G340900
			SE	SA_02G299600		RI	SA_02G031900
			SE	SA_06G344500		RI	SA_01G367900
			SE	SA_21G063800		RI	SA_05G016400
			SE	SA_04G097600		RI	SA_08G280100
			SE	SA_05G206000		RI	SA_02G090400
			SE	SA_02G363300		RI	SA_30G049200
			SE	SA_13G274600		RI	SA_04G060500
			SE	SA_07G274100		RI	SA_11G018800
			SE	SA_18G043000		RI	SA_06G262500
			SE	SA_08G015600		RI	SA_03G161400
			SE	SA_11G149900		RI	SA_17G146400
			SE	SA_27G124100		RI	SA_05G339800
			SE	SA_02G392900		RI	SA_01G320700
			SE	SA_15G248000		RI	SA_26G196800
			SE	SA_05G204800		RI	SA_16G166500
			SE	SA_02G132000		RI	SA_16G183900
			SE	SA_17G125100		RI	SA_04G159800
			SE	SA_22G000300		RI	SA_04G265200
			SE	SA_01G175700		RI	SA_20G101300
			SE	SA_08G135200		RI	SA_05G202900
			SE	SA_13G220200		RI	SA_01G245300
			SE	SA_06G301400		RI	SA_05G091500
			SE	SA_02G035700		RI	SA_04G017600
			SE	SA_11G252000		RI	SA_08G114300
			SE	SA_17G155400		RI	SA_30G060100
			SE	SA_07G008800		RI	SA_01G367500
			SE	SA_09G317700		RI	SA_21G197000
			SE	SA_08G004200		RI	SA_29G086000
			SE	SA_04G038700		RI	SA_01G078800
			SE	SA_07G040800		RI	SA_03G141600
			SE	SA_09G117200		RI	SA_04G287800
			SE	SA_01G263600		RI	SA_05G129800
			SE	SA_09G227500		RI	SA_04G121500
			SE	SA_29G012900		RI	SA_03G240500
			SE	SA_04G271200		RI	SA_23G034400
			SE	SA_07G090600		RI	SA_01G097000
			SE	SA_07G109500		RI	SA_25G052300
			SE	SA_01G381200		RI	SA_26G224100
			SE	SA_03G239000		RI	SA_30G126400
			SE	SA_07G204800		RI	SA_01G009900
			SE	SA_07G216000		RI	SA_01G010200
			SE	SA_11G242500		RI	SA_01G082500
			SE	SA_13G262000		RI	SA_26G025200
			SE	SA_07G274300		RI	SA_18G164400
			SE	SA_07G289600		RI	SA_13G128600
			SE	SA_14G259700		RI	SA_15G043200
			SE	SA_30G038400		RI	SA_01G300000
			SE	SA_12G149300		RI	SA_05G183300
			SE	SA_11G024200		RI	SA_05G179300
			SE	SA_18G166800		RI	SA_18G086000
			SE	SA_20G028600		RI	SA_01G203200
			SE	SA_11G280000		RI	SA_05G280600
			SE	SA_08G071700		RI	SA_25G228400
			SE	SA_08G094600		RI	SA_01G237600
			SE	SA_08G095800		RI	SA_01G009700
			SE	SA_04G339300		RI	SA_24G097500
			SE	SA_08G034000		RI	SA_16G040300
			SE	SA_02G212100		RI	SA_01G262700
			SE	SA_08G206400		RI	SA_01G381000
			SE	SA_08G227200		RI	SA_15G226700
			SE	SA_14G161200		RI	SA_01G342400
			SE	SA_11G052200		RI	SA_01G280500
			SE	SA_29G023300		RI	SA_01G260800
			SE	SA_24G130500		RI	SA_11G310100
			SE	SA_09G077700		RI	SA_02G056300
			SE	SA_11G109900		RI	SA_01G029300
			SE	SA_09G099900		RI	SA_11G121600
			SE	SA_11G064000		RI	SA_17G062900
			SE	SA_09G123200		RI	SA_06G224700
			SE	SA_22G142500		RI	SA_02G254100
			SE	SA_09G167000		RI	SA_04G247800
			SE	SA_04G085400		RI	SA_03G027600
			SE	SA_19G155400		RI	SA_01G062800
			SE	SA_08G020700		RI	SA_01G139300
			SE	SA_30G176800		RI	SA_02G065900
			SE	SA_24G116600		RI	SA_01G331700
			SE	SA_09G088000		RI	SA_21G061800
			SE	SA_09G294500		RI	SA_15G230400
			SE	SA_12G057600		RI	SA_03G323800
			SE	SA_09G329200		RI	SA_01G180600
			SE	SA_08G282500		RI	SA_04G026200
			SE	SA_11G178800		RI	SA_11G161700
			SE	SA_09G428400		RI	SA_30G133200
			SE	SA_09G443000		RI	SA_01G313800
			SE	SA_09G451400		RI	SA_30G004700
			SE	SA_11G024000		RI	SA_03G192400
			SE	SA_25G068600		RI	SA_04G049600
			SE	SA_10G018600		RI	SA_10G296900
			SE	SA_16G077300		RI	SA_03G332800
			SE	SA_24G137700		RI	SA_23G012900
			SE	SA_23G125200		RI	SA_14G152900
			SE	SA_08G142200		RI	SA_26G093800
			SE	SA_19G094300		RI	SA_02G127000
			SE	SA_10G185800		RI	SA_07G017400
			SE	SA_10G208600		RI	SA_01G299400
			SE	SA_10G253200		RI	SA_25G189700
			SE	SA_10G259200		RI	SA_02G369200
			SE	SA_10G271100		RI	SA_06G034700
			SE	SA_10G336500		RI	SA_20G040300
			SE	SA_22G134600		RI	SA_13G083100
			SE	SA_10G309400		RI	SA_07G259500
			SE	SA_10G358300		RI	SA_30G024500
			SE	SA_11G033400		RI	SA_04G344700
			SE	SA_29G130100		RI	SA_02G372200
			SE	SA_11G069500		RI	SA_22G159900
			SE	SA_12G097300		RI	SA_03G080700
			SE	SA_03G173600		RI	SA_02G315900
			SE	SA_11G182400		RI	SA_21G063800
			SE	SA_16G131200		RI	SA_24G146100
			SE	SA_11G276100		RI	SA_22G200500
			SE	SA_11G317800		RI	SA_05G057800
			SE	SA_24G183100		RI	SA_20G029800
			SE	SA_12G040500		RI	SA_05G189900
			SE	SA_12G044400		RI	SA_07G011100
			SE	SA_12G047500		RI	SA_02G384000
			SE	SA_12G098300		RI	SA_26G161100
			SE	SA_12G101900		RI	SA_12G012000
			SE	SA_04G138300		RI	SA_15G248700
			SE	SA_12G191800		RI	SA_31G047700
			SE	SA_12G007300		RI	SA_03G305100
			SE	SA_09G416700		RI	SA_27G174900
						RI	SA_16G170600
						RI	SA_01G193600
						RI	SA_05G103400
						RI	SA_03G067600
						RI	SA_08G201300
						RI	SA_10G158700
						RI	SA_29G120200
						RI	SA_03G018700
						RI	SA_18G023700
						RI	SA_03G341500
						RI	SA_02G206600
						RI	SA_12G117700
						RI	SA_06G002600
						RI	SA_03G204300
						RI	SA_03G176800
						RI	SA_05G177900
						RI	SA_16G085900
						RI	SA_22G030700
						RI	SA_15G225200
						RI	SA_18G086200
						RI	SA_02G063200
						RI	SA_06G281700
						RI	SA_22G045600
						RI	SA_09G266000
						RI	SA_06G337300
						RI	SA_07G008500
						RI	SA_07G012800
						RI	SA_10G131500
						RI	SA_10G285500
						RI	SA_07G050200
						RI	SA_07G050500
						RI	SA_14G055700
						RI	SA_24G041900
						RI	SA_03G040000
						RI	SA_05G265600
						RI	SA_05G033500
						RI	SA_07G140200
						RI	SA_06G112900
						RI	SA_01G086500
						RI	SA_30G029500
						RI	SA_07G182600
						RI	SA_07G207100
						RI	SA_06G277900
						RI	SA_04G024800
						RI	SA_11G074000
						RI	SA_07G255200
						RI	SA_17G071100
						RI	SA_07G268900
						RI	SA_07G274600
						RI	SA_07G292000
						RI	SA_03G270100
						RI	SA_20G017600
						RI	SA_08G017500
						RI	SA_08G021500
						RI	SA_08G044900
						RI	SA_08G262300
						RI	SA_11G105700
						RI	SA_19G121300
						RI	SA_08G068500
						RI	SA_21G134500
						RI	SA_08G085200
						RI	SA_08G091900
						RI	SA_09G332200
						RI	SA_08G191800
						RI	SA_10G329600
						RI	SA_10G203100
						RI	SA_07G309600
						RI	SA_26G064100
						RI	SA_08G271800
						RI	SA_08G293400
						RI	SA_01G356300
						RI	SA_09G027400
						RI	SA_09G070300
						RI	SA_08G017900
						RI	SA_06G186000
						RI	SA_09G133400
						RI	SA_08G032700
						RI	SA_09G188800
						RI	SA_16G006100
						RI	SA_02G217000
						RI	SA_26G159600
						RI	SA_03G174900
						RI	SA_04G308200
						RI	SA_30G140700
						RI	SA_29G063000
						RI	SA_11G226000
						RI	SA_09G438700
						RI	SA_09G477500
						RI	SA_10G014200
						RI	SA_02G232700
						RI	SA_10G080500
						RI	SA_10G082800
						RI	SA_12G014700
						RI	SA_01G171800
						RI	SA_31G151700
						RI	SA_10G146500
						RI	SA_18G075500
						RI	SA_10G171800
						RI	SA_07G311700
						RI	SA_10G231400
						RI	SA_10G273000
						RI	SA_09G267500
						RI	SA_10G285000
						RI	SA_10G302500
						RI	SA_02G236600
						RI	SA_10G313000
						RI	SA_10G329000
						RI	SA_10G333000
						RI	SA_10G356300
						RI	SA_11G069700
						RI	SA_31G005000
						RI	SA_11G254800
						RI	SA_11G067700
						RI	SA_22G172200
						RI	SA_28G170500
						RI	SA_11G274800
						RI	SA_26G152400
						RI	SA_12G113900
						RI	SA_11G218200
						RI	SA_12G170400
						RI	SA_12G187800
						RI	SA_20G132600
						RI	SA_07G001900
						SE	SA_31G130800
						SE	SA_31G109700
						SE	SA_31G106600
						SE	SA_31G036600
						SE	SA_31G010200
						SE	SA_30G142400
						SE	SA_30G111000
						SE	SA_30G104600
						SE	SA_30G060600
						SE	SA_30G055000
						SE	SA_30G031300
						SE	SA_30G003700
						SE	SA_29G153300
						SE	SA_29G139200
						SE	SA_29G138100
						SE	SA_29G097100
						SE	SA_29G078300
						SE	SA_29G055200
						SE	SA_29G050200
						SE	SA_29G041300
						SE	SA_29G034200
						SE	SA_29G009700
						SE	SA_28G161700
						SE	SA_28G158200
						SE	SA_28G153100
						SE	SA_28G147400
						SE	SA_28G146800
						SE	SA_28G109400
						SE	SA_28G109000
						SE	SA_28G103100
						SE	SA_28G101300
						SE	SA_28G096900
						SE	SA_28G096500
						SE	SA_28G092600
						SE	SA_28G082400
						SE	SA_28G077200
						SE	SA_28G067200
						SE	SA_28G065800
						SE	SA_28G054100
						SE	SA_28G035300
						SE	SA_31G118100
						SE	SA_28G027300
						SE	SA_28G023800
						SE	SA_28G021900
						SE	SA_28G018800
						SE	SA_28G012100
						SE	SA_27G259000
						SE	SA_27G249600
						SE	SA_27G226700
						SE	SA_27G205400
						SE	SA_27G182100
						SE	SA_27G118100
						SE	SA_27G117700
						SE	SA_27G097000
						SE	SA_27G090200
						SE	SA_27G032600
						SE	SA_27G003400
						SE	SA_28G169100
						SE	SA_26G201600
						SE	SA_26G176500
						SE	SA_26G170900
						SE	SA_26G126900
						SE	SA_29G091600
						SE	SA_26G036300
						SE	SA_26G024800
						SE	SA_26G016300
						SE	SA_25G234600
						SE	SA_25G215600
						SE	SA_25G212500
						SE	SA_25G206000
						SE	SA_25G169300
						SE	SA_27G256000
						SE	SA_25G062700
						SE	SA_25G001600
						SE	SA_24G199000
						SE	SA_24G195400
						SE	SA_29G034500
						SE	SA_26G192000
						SE	SA_26G031500
						SE	SA_24G156700
						SE	SA_24G016400
						SE	SA_24G010500
						SE	SA_24G004700
						SE	SA_23G096800
						SE	SA_23G029200
						SE	SA_23G020400
						SE	SA_27G168100
						SE	SA_23G006400
						SE	SA_26G110800
						SE	SA_22G194000
						SE	SA_22G173600
						SE	SA_22G167800
						SE	SA_22G163300
						SE	SA_22G130600
						SE	SA_22G130000
						SE	SA_22G129400
						SE	SA_22G116600
						SE	SA_22G112900
						SE	SA_22G100200
						SE	SA_22G091100
						SE	SA_22G083400
						SE	SA_22G078300
						SE	SA_22G077400
						SE	SA_22G064200
						SE	SA_22G036500
						SE	SA_22G022800
						SE	SA_27G179800
						SE	SA_21G203100
						SE	SA_21G202700
						SE	SA_21G198700
						SE	SA_21G194400
						SE	SA_21G193000
						SE	SA_21G179400
						SE	SA_21G177600
						SE	SA_21G172800
						SE	SA_21G156800
						SE	SA_21G132600
						SE	SA_25G045400
						SE	SA_23G014500
						SE	SA_28G022000
						SE	SA_21G096200
						SE	SA_21G095200
						SE	SA_21G081400
						SE	SA_21G064700
						SE	SA_25G218100
						SE	SA_21G063500
						SE	SA_21G053100
						SE	SA_21G042100
						SE	SA_21G032200
						SE	SA_21G011000
						SE	SA_30G038100
						SE	SA_20G145100
						SE	SA_31G039900
						SE	SA_20G136100
						SE	SA_20G120700
						SE	SA_20G118800
						SE	SA_20G110100
						SE	SA_20G101900
						SE	SA_20G101200
						SE	SA_29G117200
						SE	SA_20G090800
						SE	SA_20G074600
						SE	SA_20G074500
						SE	SA_20G071700
						SE	SA_20G070700
						SE	SA_24G004500
						SE	SA_20G044500
						SE	SA_20G038900
						SE	SA_20G023200
						SE	SA_20G005000
						SE	SA_19G253900
						SE	SA_19G252600
						SE	SA_19G251500
						SE	SA_19G246400
						SE	SA_19G222100
						SE	SA_19G211100
						SE	SA_19G166200
						SE	SA_21G119300
						SE	SA_28G109800
						SE	SA_25G219700
						SE	SA_23G066100
						SE	SA_19G107700
						SE	SA_19G099500
						SE	SA_19G093600
						SE	SA_29G085700
						SE	SA_19G070400
						SE	SA_19G057900
						SE	SA_28G010700
						SE	SA_22G104500
						SE	SA_19G029300
						SE	SA_19G027100
						SE	SA_19G009500
						SE	SA_24G017200
						SE	SA_18G170700
						SE	SA_18G147400
						SE	SA_18G147200
						SE	SA_18G116200
						SE	SA_18G111400
						SE	SA_18G102600
						SE	SA_18G101300
						SE	SA_18G098200
						SE	SA_18G093200
						SE	SA_18G087300
						SE	SA_18G086900
						SE	SA_18G068700
						SE	SA_18G037800
						SE	SA_27G220900
						SE	SA_18G014200
						SE	SA_18G009800
						SE	SA_18G005300
						SE	SA_17G172700
						SE	SA_17G168700
						SE	SA_20G156100
						SE	SA_17G163100
						SE	SA_17G132300
						SE	SA_17G113900
						SE	SA_17G087900
						SE	SA_21G201100
						SE	SA_22G014800
						SE	SA_18G167500
						SE	SA_17G047100
						SE	SA_24G020500
						SE	SA_17G038100
						SE	SA_17G033700
						SE	SA_17G033400
						SE	SA_17G031100
						SE	SA_17G021400
						SE	SA_17G016900
						SE	SA_20G085200
						SE	SA_17G005200
						SE	SA_20G090700
						SE	SA_30G022700
						SE	SA_16G176300
						SE	SA_16G164900
						SE	SA_16G144000
						SE	SA_16G142200
						SE	SA_16G136500
						SE	SA_16G129500
						SE	SA_24G039400
						SE	SA_16G113500
						SE	SA_16G097900
						SE	SA_17G129100
						SE	SA_16G074700
						SE	SA_16G071100
						SE	SA_16G057800
						SE	SA_16G031400
						SE	SA_16G030600
						SE	SA_16G021900
						SE	SA_16G008100
						SE	SA_16G004000
						SE	SA_15G250000
						SE	SA_15G245600
						SE	SA_15G240100
						SE	SA_15G238100
						SE	SA_15G209700
						SE	SA_15G206900
						SE	SA_15G203700
						SE	SA_15G194600
						SE	SA_24G182000
						SE	SA_15G251500
						SE	SA_15G158200
						SE	SA_15G157600
						SE	SA_15G144900
						SE	SA_15G140800
						SE	SA_17G051200
						SE	SA_15G087900
						SE	SA_22G126700
						SE	SA_26G058500
						SE	SA_15G059400
						SE	SA_15G057100
						SE	SA_15G049600
						SE	SA_27G114800
						SE	SA_15G018300
						SE	SA_15G012500
						SE	SA_15G010500
						SE	SA_15G006000
						SE	SA_21G204500
						SE	SA_14G279500
						SE	SA_17G132800
						SE	SA_23G033700
						SE	SA_14G263000
						SE	SA_14G260300
						SE	SA_14G254100
						SE	SA_30G036600
						SE	SA_14G237800
						SE	SA_14G229800
						SE	SA_14G224600
						SE	SA_14G212800
						SE	SA_14G211800
						SE	SA_14G211600
						SE	SA_15G253300
						SE	SA_14G202500
						SE	SA_14G196600
						SE	SA_23G094100
						SE	SA_14G175700
						SE	SA_14G174700
						SE	SA_14G164300
						SE	SA_14G151500
						SE	SA_14G145600
						SE	SA_14G140300
						SE	SA_30G102600
						SE	SA_14G119500
						SE	SA_14G118800
						SE	SA_14G101400
						SE	SA_14G101000
						SE	SA_14G093300
						SE	SA_18G167800
						SE	SA_14G088400
						SE	SA_14G081300
						SE	SA_14G079900
						SE	SA_14G072900
						SE	SA_20G089400
						SE	SA_14G065400
						SE	SA_14G062600
						SE	SA_14G061100
						SE	SA_14G061000
						SE	SA_14G055800
						SE	SA_14G053500
						SE	SA_14G051700
						SE	SA_26G109800
						SE	SA_14G046100
						SE	SA_14G045600
						SE	SA_14G197500
						SE	SA_14G015000
						SE	SA_14G007300
						SE	SA_14G004000
						SE	SA_13G279600
						SE	SA_13G259800
						SE	SA_13G259700
						SE	SA_13G259300
						SE	SA_13G237200
						SE	SA_13G228700
						SE	SA_16G009500
						SE	SA_13G222800
						SE	SA_13G222700
						SE	SA_19G035200
						SE	SA_13G205300
						SE	SA_13G188400
						SE	SA_13G137900
						SE	SA_13G200000
						SE	SA_13G124000
						SE	SA_13G116600
						SE	SA_13G115800
						SE	SA_13G110800
						SE	SA_13G105700
						SE	SA_19G053300
						SE	SA_13G096100
						SE	SA_13G087000
						SE	SA_13G070600
						SE	SA_23G124200
						SE	SA_24G056200
						SE	SA_13G254500
						SE	SA_16G064900
						SE	SA_13G052200
						SE	SA_16G063500
						SE	SA_13G049500
						SE	SA_13G046400
						SE	SA_30G033100
						SE	SA_13G029900
						SE	SA_13G029000
						SE	SA_19G117500
						SE	SA_13G025700
						SE	SA_13G025000
						SE	SA_13G021000
						SE	SA_24G035900
						SE	SA_13G013900
						SE	SA_13G012300
						SE	SA_13G006300
						SE	SA_18G042000
						SE	SA_12G412900
						SE	SA_12G405300
						SE	SA_12G399000
						SE	SA_12G394200
						SE	SA_12G383900
						SE	SA_12G383500
						SE	SA_12G381600
						SE	SA_12G378000
						SE	SA_21G062100
						SE	SA_12G368200
						SE	SA_12G359100
						SE	SA_12G350900
						SE	SA_12G327600
						SE	SA_14G066000
						SE	SA_28G176800
						SE	SA_06G265900
						SE	SA_06G263400
						SE	SA_16G077400
						SE	SA_07G300400
						SE	SA_27G222400
						SE	SA_29G024000
						SE	SA_08G271900
						SE	SA_06G210500
						SE	SA_01G070900
						SE	SA_10G342900
						SE	SA_13G201800
						SE	SA_05G024400
						SE	SA_06G146600
						SE	SA_26G000700
						SE	SA_06G043600
						SE	SA_22G019900
						SE	SA_09G337400
						SE	SA_14G114800
						SE	SA_08G276800
						SE	SA_06G073200
						SE	SA_03G187600
						SE	SA_28G134600
						SE	SA_06G059800
						SE	SA_06G124200
						SE	SA_06G049000
						SE	SA_20G105800
						SE	SA_14G210100
						SE	SA_06G040800
						SE	SA_02G135800
						SE	SA_20G034600
						SE	SA_06G027300
						SE	SA_06G026300
						SE	SA_06G017100
						SE	SA_01G268300
						SE	SA_06G329800
						SE	SA_27G230200
						SE	SA_10G262700
						SE	SA_17G129300
						SE	SA_05G309900
						SE	SA_23G073100
						SE	SA_05G283200
						SE	SA_05G281700
						SE	SA_10G196600
						SE	SA_01G256000
						SE	SA_05G230600
						SE	SA_21G127600
						SE	SA_05G221700
						SE	SA_15G209200
						SE	SA_23G044100
						SE	SA_10G165700
						SE	SA_06G137700
						SE	SA_05G187000
						SE	SA_05G185300
						SE	SA_12G004700
						SE	SA_13G000200
						SE	SA_05G270200
						SE	SA_05G151200
						SE	SA_07G064100
						SE	SA_05G145900
						SE	SA_17G015300
						SE	SA_03G185900
						SE	SA_07G112200
						SE	SA_05G130900
						SE	SA_07G326200
						SE	SA_20G138000
						SE	SA_05G099200
						SE	SA_27G208800
						SE	SA_10G344300
						SE	SA_23G091400
						SE	SA_05G085400
						SE	SA_05G087100
						SE	SA_01G396900
						SE	SA_05G089600
						SE	SA_05G125100
						SE	SA_12G257700
						SE	SA_05G062100
						SE	SA_06G200700
						SE	SA_04G081300
						SE	SA_14G254300
						SE	SA_09G154300
						SE	SA_11G196200
						SE	SA_05G031800
						SE	SA_10G305000
						SE	SA_06G123100
						SE	SA_02G257200
						SE	SA_05G124400
						SE	SA_06G267600
						SE	SA_22G065900
						SE	SA_06G063600
						SE	SA_10G128200
						SE	SA_08G080600
						SE	SA_09G385700
						SE	SA_04G321100
						SE	SA_05G185100
						SE	SA_24G124300
						SE	SA_01G334400
						SE	SA_07G007100
						SE	SA_05G136900
						SE	SA_19G110500
						SE	SA_04G048300
						SE	SA_06G217400
						SE	SA_05G328100
						SE	SA_29G012000
						SE	SA_04G303500
						SE	SA_04G259000
						SE	SA_15G126600
						SE	SA_04G246500
						SE	SA_06G343600
						SE	SA_06G041700
						SE	SA_28G063900
						SE	SA_04G191200
						SE	SA_23G005700
						SE	SA_25G021100
						SE	SA_21G101100
						SE	SA_07G056700
						SE	SA_01G338300
						SE	SA_13G181900
						SE	SA_01G069500
						SE	SA_07G322800
						SE	SA_08G232300
						SE	SA_17G028700
						SE	SA_11G267200
						SE	SA_04G095400
						SE	SA_24G066400
						SE	SA_05G222300
						SE	SA_04G079400
						SE	SA_05G256100
						SE	SA_27G099400
						SE	SA_13G059000
						SE	SA_04G024300
						SE	SA_04G052300
						SE	SA_06G245400
						SE	SA_06G124800
						SE	SA_05G078300
						SE	SA_04G030900
						SE	SA_18G033500
						SE	SA_03G005000
						SE	SA_12G387800
						SE	SA_04G019700
						SE	SA_04G014900
						SE	SA_04G001700
						SE	SA_01G128000
						SE	SA_13G141000
						SE	SA_03G342700
						SE	SA_07G082100
						SE	SA_20G128900
						SE	SA_02G000500
						SE	SA_09G096200
						SE	SA_14G219300
						SE	SA_11G006700
						SE	SA_26G213000
						SE	SA_05G316500
						SE	SA_25G227900
						SE	SA_28G157900
						SE	SA_05G023200
						SE	SA_03G285500
						SE	SA_03G263500
						SE	SA_06G169700
						SE	SA_06G157800
						SE	SA_02G261600
						SE	SA_03G151300
						SE	SA_06G228700
						SE	SA_13G014200
						SE	SA_02G318900
						SE	SA_13G050500
						SE	SA_05G253500
						SE	SA_02G094300
						SE	SA_12G008400
						SE	SA_22G185100
						SE	SA_02G020600
						SE	SA_20G167400
						SE	SA_30G125800
						SE	SA_02G330800
						SE	SA_23G067100
						SE	SA_18G126900
						SE	SA_11G018800
						SE	SA_08G001600
						SE	SA_07G113400
						SE	SA_02G247300
						SE	SA_02G040000
						SE	SA_10G117800
						SE	SA_02G053300
						SE	SA_11G265200
						SE	SA_12G009900
						SE	SA_17G023500
						SE	SA_02G273200
						SE	SA_23G015200
						SE	SA_02G010500
						SE	SA_07G241800
						SE	SA_06G187600
						SE	SA_05G245300
						SE	SA_13G122600
						SE	SA_13G066900
						SE	SA_03G068800
						SE	SA_01G050800
						SE	SA_05G028500
						SE	SA_02G068000
						SE	SA_26G156500
						SE	SA_01G386000
						SE	SA_13G166100
						SE	SA_01G320700
						SE	SA_09G429000
						SE	SA_30G010100
						SE	SA_05G146600
						SE	SA_05G240800
						SE	SA_12G122500
						SE	SA_05G324300
						SE	SA_05G068300
						SE	SA_11G098100
						SE	SA_02G186300
						SE	SA_05G180000
						SE	SA_02G271200
						SE	SA_02G031500
						SE	SA_01G177500
						SE	SA_11G281200
						SE	SA_14G268900
						SE	SA_17G060600
						SE	SA_01G010500
						SE	SA_04G297100
						SE	SA_27G078100
						SE	SA_12G097700
						SE	SA_01G321700
						SE	SA_02G008100
						SE	SA_24G032100
						SE	SA_02G328900
						SE	SA_01G311700
						SE	SA_09G396300
						SE	SA_02G161200
						SE	SA_02G094200
						SE	SA_10G053800
						SE	SA_27G226500
						SE	SA_02G306500
						SE	SA_01G004600
						SE	SA_05G205300
						SE	SA_12G373400
						SE	SA_11G274900
						SE	SA_01G155400
						SE	SA_05G326400
						SE	SA_06G154200
						SE	SA_01G374100
						SE	SA_09G379500
						SE	SA_22G117400
						SE	SA_19G251100
						SE	SA_02G331200
						SE	SA_09G011100
						SE	SA_02G166500
						SE	SA_05G205000
						SE	SA_12G054400
						SE	SA_01G172700
						SE	SA_02G005400
						SE	SA_05G120800
						SE	SA_03G184300
						SE	SA_11G100800
						SE	SA_09G240700
						SE	SA_27G258800
						SE	SA_06G343700
						SE	SA_04G320300
						SE	SA_20G044100
						SE	SA_28G047300
						SE	SA_18G051400
						SE	SA_01G248600
						SE	SA_08G259400
						SE	SA_05G140800
						SE	SA_18G160900
						SE	SA_01G390900
						SE	SA_05G337600
						SE	SA_04G025400
						SE	SA_06G216100
						SE	SA_06G163400
						SE	SA_15G009100
						SE	SA_08G115000
						SE	SA_13G007700
						SE	SA_25G166100
						SE	SA_05G115300
						SE	SA_01G327700
						SE	SA_29G133100
						SE	SA_11G192900
						SE	SA_11G255600
						SE	SA_05G160200
						SE	SA_14G152300
						SE	SA_05G129800
						SE	SA_12G154700
						SE	SA_23G130700
						SE	SA_05G104200
						SE	SA_01G200700
						SE	SA_02G401600
						SE	SA_01G030100
						SE	SA_22G160500
						SE	SA_02G174700
						SE	SA_05G018600
						SE	SA_02G184900
						SE	SA_21G074100
						SE	SA_01G058000
						SE	SA_06G183300
						SE	SA_04G100900
						SE	SA_10G271400
						SE	SA_01G020100
						SE	SA_05G238500
						SE	SA_12G206700
						SE	SA_19G065800
						SE	SA_02G146200
						SE	SA_11G183100
						SE	SA_02G261700
						SE	SA_16G098900
						SE	SA_13G046100
						SE	SA_16G185200
						SE	SA_18G088500
						SE	SA_01G097800
						SE	SA_10G182200
						SE	SA_04G338300
						SE	SA_06G300600
						SE	SA_01G170400
						SE	SA_03G272800
						SE	SA_02G004600
						SE	SA_01G000500
						SE	SA_09G203200
						SE	SA_02G396900
						SE	SA_07G278400
						SE	SA_26G082800
						SE	SA_30G058500
						SE	SA_14G020400
						SE	SA_01G154300
						SE	SA_06G138000
						SE	SA_08G061800
						SE	SA_04G232300
						SE	SA_19G087300
						SE	SA_05G119700
						SE	SA_01G038200
						SE	SA_01G367700
						SE	SA_14G235300
						SE	SA_04G007800
						SE	SA_07G078700
						SE	SA_25G219000
						SE	SA_31G001400
						SE	SA_24G097500
						SE	SA_01G293200
						SE	SA_05G162300
						SE	SA_19G159900
						SE	SA_03G280600
						SE	SA_26G213100
						SE	SA_01G134700
						SE	SA_11G224200
						SE	SA_18G094900
						SE	SA_06G217600
						SE	SA_17G089800
						SE	SA_02G385500
						SE	SA_02G050300
						SE	SA_07G040900
						SE	SA_01G045400
						SE	SA_03G338500
						SE	SA_19G048500
						SE	SA_01G254300
						SE	SA_07G248700
						SE	SA_15G215600
						SE	SA_01G113400
						SE	SA_01G361500
						SE	SA_01G277700
						SE	SA_01G114800
						SE	SA_08G031100
						SE	SA_03G049400
						SE	SA_02G308400
						SE	SA_09G104900
						SE	SA_10G099700
						SE	SA_12G251300
						SE	SA_06G144800
						SE	SA_11G146100
						SE	SA_18G125100
						SE	SA_08G071300
						SE	SA_25G190000
						SE	SA_08G084700
						SE	SA_01G165300
						SE	SA_29G111400
						SE	SA_28G049300
						SE	SA_24G177800
						SE	SA_01G139600
						SE	SA_09G158500
						SE	SA_02G342800
						SE	SA_09G444700
						SE	SA_07G270700
						SE	SA_06G232200
						SE	SA_09G035700
						SE	SA_01G145100
						SE	SA_09G068900
						SE	SA_02G042800
						SE	SA_12G146800
						SE	SA_07G126600
						SE	SA_01G020000
						SE	SA_12G163200
						SE	SA_04G097700
						SE	SA_09G010700
						SE	SA_03G027600
						SE	SA_01G174500
						SE	SA_25G130800
						SE	SA_12G149200
						SE	SA_07G223200
						SE	SA_06G148500
						SE	SA_11G290800
						SE	SA_02G288100
						SE	SA_04G230000
						SE	SA_01G191700
						SE	SA_01G169500
						SE	SA_19G028200
						SE	SA_09G112600
						SE	SA_14G223700
						SE	SA_11G022500
						SE	SA_01G320800
						SE	SA_24G004400
						SE	SA_29G020300
						SE	SA_04G236600
						SE	SA_24G204300
						SE	SA_13G273700
						SE	SA_11G143300
						SE	SA_01G219900
						SE	SA_02G202700
						SE	SA_01G022300
						SE	SA_05G252600
						SE	SA_11G162600
						SE	SA_01G237200
						SE	SA_01G237900
						SE	SA_30G068500
						SE	SA_05G006300
						SE	SA_02G123200
						SE	SA_07G149200
						SE	SA_22G097600
						SE	SA_27G161300
						SE	SA_09G369300
						SE	SA_14G240600
						SE	SA_02G155600
						SE	SA_02G198800
						SE	SA_04G206800
						SE	SA_03G064100
						SE	SA_29G153200
						SE	SA_11G007400
						SE	SA_10G198000
						SE	SA_05G046500
						SE	SA_02G054500
						SE	SA_07G017500
						SE	SA_24G003900
						SE	SA_27G208000
						SE	SA_18G031100
						SE	SA_06G206400
						SE	SA_02G233400
						SE	SA_02G324200
						SE	SA_05G176400
						SE	SA_05G229200
						SE	SA_03G287300
						SE	SA_02G214500
						SE	SA_13G031500
						SE	SA_25G074200
						SE	SA_03G049000
						SE	SA_02G218500
						SE	SA_14G067400
						SE	SA_27G243400
						SE	SA_07G052200
						SE	SA_13G067200
						SE	SA_01G390500
						SE	SA_02G224800
						SE	SA_02G051900
						SE	SA_08G209300
						SE	SA_23G023200
						SE	SA_07G259500
						SE	SA_04G190300
						SE	SA_10G276700
						SE	SA_28G173300
						SE	SA_01G207300
						SE	SA_02G257300
						SE	SA_02G034600
						SE	SA_08G190700
						SE	SA_05G065300
						SE	SA_04G234400
						SE	SA_02G281200
						SE	SA_05G100400
						SE	SA_05G215400
						SE	SA_06G241600
						SE	SA_27G250900
						SE	SA_02G299600
						SE	SA_30G084400
						SE	SA_11G027100
						SE	SA_03G335900
						SE	SA_02G392200
						SE	SA_02G374000
						SE	SA_21G071100
						SE	SA_05G316100
						SE	SA_02G320000
						SE	SA_10G007700
						SE	SA_05G137800
						SE	SA_02G088300
						SE	SA_08G018000
						SE	SA_12G355400
						SE	SA_16G056800
						SE	SA_22G058100
						SE	SA_01G221900
						SE	SA_06G200900
						SE	SA_16G153900
						SE	SA_06G220700
						SE	SA_22G096300
						SE	SA_05G010600
						SE	SA_10G073500
						SE	SA_20G151800
						SE	SA_05G260700
						SE	SA_06G345500
						SE	SA_02G321200
						SE	SA_03G240400
						SE	SA_30G098200
						SE	SA_05G189900
						SE	SA_07G295900
						SE	SA_07G085200
						SE	SA_01G363400
						SE	SA_11G011700
						SE	SA_02G123700
						SE	SA_17G133200
						SE	SA_14G037100
						SE	SA_01G336900
						SE	SA_09G102600
						SE	SA_17G029700
						SE	SA_14G001200
						SE	SA_04G012200
						SE	SA_03G254900
						SE	SA_06G002100
						SE	SA_17G095300
						SE	SA_03G020900
						SE	SA_16G015200
						SE	SA_08G123900
						SE	SA_02G060200
						SE	SA_01G042900
						SE	SA_09G302300
						SE	SA_03G067600
						SE	SA_08G201300
						SE	SA_16G156600
						SE	SA_03G084000
						SE	SA_04G278700
						SE	SA_09G264600
						SE	SA_15G273100
						SE	SA_29G010200
						SE	SA_05G190600
						SE	SA_07G068000
						SE	SA_22G081800
						SE	SA_27G054700
						SE	SA_11G132000
						SE	SA_03G135100
						SE	SA_12G134500
						SE	SA_15G019600
						SE	SA_28G063800
						SE	SA_12G370400
						SE	SA_04G276500
						SE	SA_03G219800
						SE	SA_06G205600
						SE	SA_03G323900
						SE	SA_03G204300
						SE	SA_04G038100
						SE	SA_02G064100
						SE	SA_13G247300
						SE	SA_22G040800
						SE	SA_07G048300
						SE	SA_16G183000
						SE	SA_03G206400
						SE	SA_07G253500
						SE	SA_28G156300
						SE	SA_01G363800
						SE	SA_08G264400
						SE	SA_03G221900
						SE	SA_23G132600
						SE	SA_21G130200
						SE	SA_09G056100
						SE	SA_01G175700
						SE	SA_09G230400
						SE	SA_12G213400
						SE	SA_02G071300
						SE	SA_22G167100
						SE	SA_18G084700
						SE	SA_14G179600
						SE	SA_13G220200
						SE	SA_20G050800
						SE	SA_28G134400
						SE	SA_24G014100
						SE	SA_28G113300
						SE	SA_01G120800
						SE	SA_12G360100
						SE	SA_06G301400
						SE	SA_02G035700
						SE	SA_06G304600
						SE	SA_09G094900
						SE	SA_10G323500
						SE	SA_11G252000
						SE	SA_06G031300
						SE	SA_20G141100
						SE	SA_03G047200
						SE	SA_21G179300
						SE	SA_06G333700
						SE	SA_06G339700
						SE	SA_05G008500
						SE	SA_06G341500
						SE	SA_06G347600
						SE	SA_07G004200
						SE	SA_20G114100
						SE	SA_07G008500
						SE	SA_07G023500
						SE	SA_26G155800
						SE	SA_06G094600
						SE	SA_07G275900
						SE	SA_04G038700
						SE	SA_07G040800
						SE	SA_07G041900
						SE	SA_07G042300
						SE	SA_07G044200
						SE	SA_07G044900
						SE	SA_09G117200
						SE	SA_01G263600
						SE	SA_11G143700
						SE	SA_09G227500
						SE	SA_12G011900
						SE	SA_07G061300
						SE	SA_07G066600
						SE	SA_04G271200
						SE	SA_14G041700
						SE	SA_03G327700
						SE	SA_22G156900
						SE	SA_26G078600
						SE	SA_07G084400
						SE	SA_07G089000
						SE	SA_29G098600
						SE	SA_07G099300
						SE	SA_07G221500
						SE	SA_30G012300
						SE	SA_03G239000
						SE	SA_07G122000
						SE	SA_18G092500
						SE	SA_21G093500
						SE	SA_07G127000
						SE	SA_03G187300
						SE	SA_07G140200
						SE	SA_09G070100
						SE	SA_07G145100
						SE	SA_12G094300
						SE	SA_07G166100
						SE	SA_07G169500
						SE	SA_18G143500
						SE	SA_27G252800
						SE	SA_07G192000
						SE	SA_07G204800
						SE	SA_07G215500
						SE	SA_07G216000
						SE	SA_01G060200
						SE	SA_02G322200
						SE	SA_09G415800
						SE	SA_10G192100
						SE	SA_09G451800
						SE	SA_23G032500
						SE	SA_15G109800
						SE	SA_30G015900
						SE	SA_07G264200
						SE	SA_07G278200
						SE	SA_07G281800
						SE	SA_07G282200
						SE	SA_19G023500
						SE	SA_12G259500
						SE	SA_23G016700
						SE	SA_26G011700
						SE	SA_07G300300
						SE	SA_07G306100
						SE	SA_09G258900
						SE	SA_07G161600
						SE	SA_08G003600
						SE	SA_08G010100
						SE	SA_08G015400
						SE	SA_11G024200
						SE	SA_11G058000
						SE	SA_08G042400
						SE	SA_18G166800
						SE	SA_08G050900
						SE	SA_20G028600
						SE	SA_28G186200
						SE	SA_08G061000
						SE	SA_21G028600
						SE	SA_13G098400
						SE	SA_08G087700
						SE	SA_11G255500
						SE	SA_08G094600
						SE	SA_08G095800
						SE	SA_09G169000
						SE	SA_12G010700
						SE	SA_08G137300
						SE	SA_12G183700
						SE	SA_08G132000
						SE	SA_01G173200
						SE	SA_04G339300
						SE	SA_17G167100
						SE	SA_08G034000
						SE	SA_08G162400
						SE	SA_14G108400
						SE	SA_03G025200
						SE	SA_09G438200
						SE	SA_08G187600
						SE	SA_08G188000
						SE	SA_06G260100
						SE	SA_12G151300
						SE	SA_19G237900
						SE	SA_08G198400
						SE	SA_06G267200
						SE	SA_08G206400
						SE	SA_08G212400
						SE	SA_08G215300
						SE	SA_08G234100
						SE	SA_08G234300
						SE	SA_08G258700
						SE	SA_22G157900
						SE	SA_27G233500
						SE	SA_19G248700
						SE	SA_08G293400
						SE	SA_12G222400
						SE	SA_08G306200
						SE	SA_08G310300
						SE	SA_09G000400
						SE	SA_14G234800
						SE	SA_30G129200
						SE	SA_01G302300
						SE	SA_09G326200
						SE	SA_05G037700
						SE	SA_09G039900
						SE	SA_09G063200
						SE	SA_09G075300
						SE	SA_13G272700
						SE	SA_12G165000
						SE	SA_08G164000
						SE	SA_04G184400
						SE	SA_09G099900
						SE	SA_09G123200
						SE	SA_13G046200
						SE	SA_15G020400
						SE	SA_11G155100
						SE	SA_22G142500
						SE	SA_09G155900
						SE	SA_02G371400
						SE	SA_11G133900
						SE	SA_13G148300
						SE	SA_27G193600
						SE	SA_20G170800
						SE	SA_17G118100
						SE	SA_14G152200
						SE	SA_09G172800
						SE	SA_04G085400
						SE	SA_30G180500
						SE	SA_02G155700
						SE	SA_09G236100
						SE	SA_31G004200
						SE	SA_07G226000
						SE	SA_17G160100
						SE	SA_13G006800
						SE	SA_18G013600
						SE	SA_09G088000
						SE	SA_09G285300
						SE	SA_09G292100
						SE	SA_09G293600
						SE	SA_09G294500
						SE	SA_23G099400
						SE	SA_09G296900
						SE	SA_09G297400
						SE	SA_09G446800
						SE	SA_01G297100
						SE	SA_12G057600
						SE	SA_14G223400
						SE	SA_06G239400
						SE	SA_09G344300
						SE	SA_30G184500
						SE	SA_21G093200
						SE	SA_12G091000
						SE	SA_09G379900
						SE	SA_11G178800
						SE	SA_09G395200
						SE	SA_09G398400
						SE	SA_11G084900
						SE	SA_09G406800
						SE	SA_11G064100
						SE	SA_11G012600
						SE	SA_09G420400
						SE	SA_03G313200
						SE	SA_13G123700
						SE	SA_12G097000
						SE	SA_08G302600
						SE	SA_08G205400
						SE	SA_11G089000
						SE	SA_09G448700
						SE	SA_09G454700
						SE	SA_09G465000
						SE	SA_29G032000
						SE	SA_09G478200
						SE	SA_25G068600
						SE	SA_21G080900
						SE	SA_10G056700
						SE	SA_16G090200
						SE	SA_10G013000
						SE	SA_10G204800
						SE	SA_10G018600
						SE	SA_13G195900
						SE	SA_25G033500
						SE	SA_15G277200
						SE	SA_29G164700
						SE	SA_10G050400
						SE	SA_16G077300
						SE	SA_23G125200
						SE	SA_10G083100
						SE	SA_15G159100
						SE	SA_12G014700
						SE	SA_10G109800
						SE	SA_28G075800
						SE	SA_24G146700
						SE	SA_10G115900
						SE	SA_12G081800
						SE	SA_12G266100
						SE	SA_19G094300
						SE	SA_10G135100
						SE	SA_10G146500
						SE	SA_02G201100
						SE	SA_11G110100
						SE	SA_10G185800
						SE	SA_11G164100
						SE	SA_10G194500
						SE	SA_14G236900
						SE	SA_10G206500
						SE	SA_10G208600
						SE	SA_30G009900
						SE	SA_10G233600
[truncated: 73 more rows]

[truncated: 2 more sheets: Table S11, Table S12]
